# Supplementary material for: Identification and Characterization of MicroRNAs in Ovary and Testis of Nile Tilapia (Oreochromis niloticus) by Using Solexa Sequencing Technology
Source: PLoS One. 2014 Jan 23;9(1):e86821. doi: 10.1371/journal.pone.0086821 (PMC3900680; doi:10.1371/journal.pone.0086821)
Supplement: File S1 — Contains 4 parts: Table S1, Table S2, Table S3 and Table S4. Table S1. The primers used in the study. Table S2. Summary of Illumina small RNA deep sequencing data for small RNAs in ovaries and testis of tilapia. Table S3. The expression patterns of known miRNAs in the tilapia ovaries and testes libraries. Table S4. The significantly differential expressed known miRNAs between ovaries and testes. (XLS) [file pone.0086821.s001.xls]

## Sheet: Table S1
Table S1 The primers used in the study
	Primer name	Sequence (5'-3')
	miR-727-3p	TAAGTCTTCAACTCGCCTCAAC
	miR-129b-3p	CAAGCCCAGACCGCAAAAAGATT
	miR-129-3p	AAGCCCTTACCCCAAAAAGCAT
	miR-129-2-3p	AAGCCCTTACCCCAAAAAGCAT
	miR-129a-3p	AAGCCCTTACCCCAAAAAGCAT
	miR-129-1-3p	AAGCCCTTACCCCAAAAGTAT
	miR-29d	TAGCACCATATGAAATCAGTGTC
	miR-29-3p	TAGCACCATTAGAAAATGGT
	miR-727-5p	TCAGTCTTCAATTCCTCCCAGC
	miR-132a	TAACAGTCTACAGCCATGGTCG
	miR-132-5p	ACCGTGGCTTTCGATTGTTACT
	miR-212	TAACAGTCTACAGTCATGGCTAC
	miR-132	TAACAGTCTACAGCCATGGTCG
	miR-132-3p	TAACAGTCTACAGCCATGGTCG
	miR-132b	ACCATGGCTGTAGACTGTTACC
	miR-33a	ATGTACCTGCAGTGCAACATT
	miR-212-5p	ACCTTGGCTCTAGACTGCTTACT
	miR-135b	TATGGCTTTTTATTCCTATCTGA
	β-actin-forward	CCACAGCCGAGAGGGAAAT
	β-actin-reverse	CCCATCTCCTGCTCGAAGTC

## Sheet: Table S2
Table S2 Summary of Illumina small RNA deep sequencing data for small RNAs in ovaries and testis of tilapia
	Distribution of small RNAs in tilapia ovaries
	Category	unique sRNAs	%	total sRNAs	%
	Total	1682280	1	8061686	1
	Mapping to genome	850849	0.5058	5407800	0.6708
	Gene;	2297	0.0013	5878	0.0007
	Gene; tRNA;	8585	0.005	576386	0.0652
	Gene; snRNA; snoRNA; CD-box;	1469	0.0009	5241	0.0006
	Cis-reg; thermoregulator;	2	0	2	0
	Gene; antisense;	25	0	36	0
	Gene; snRNA; snoRNA; HACA-box;	1331	0.0008	4002	0.0005
	Gene; snRNA; snoRNA; scaRNA;	62	0	145	0
	Gene; sRNA;	134	0.0001	271	0
	Cis-reg;	1391	0.0008	33392	0.0038
	Gene; ribozyme;	169	0.0001	368	0
	Intron;	382	0.0002	1019	0.0001
	Gene; miRNA;	10825	0.0063	1432210	0.1619
	Gene; snRNA;	22	0	31	0
	Cis-reg; IRES;	35	0	38	0
	Cis-reg; riboswitch;	158	0.0001	252	0
	Gene; rRNA;	13133	0.0077	185237	0.0209
	Gene; snRNA; splicing;	1085	0.0006	3298	0.0004
	Cis-reg; leader;	5	0	5	0
	Distribution of small RNAs in tilapia testes
	Category	unique sRNAs	%	total sRNAs	%
	Total	3570411	1	7502205	1
	Mapping to genome	1974372	0.553	4396281	0.586
	Gene; CRISPR;	2	0	2	0
	Gene;	4500	0.0012	10299	0.0013
	Gene; tRNA;	8231	0.0023	286350	0.0361
	Gene; snRNA; snoRNA; CD-box;	1753	0.0005	4227	0.0005
	Cis-reg; thermoregulator;	11	0	12	0
	Gene; antisense;	68	0	140	0
	Gene; snRNA; snoRNA; HACA-box;	2150	0.0006	4267	0.0005
	Gene; snRNA; snoRNA; scaRNA;	92	0	158	0
	Gene; sRNA;	245	0.0001	392	0
	Cis-reg;	1953	0.0005	17578	0.0022
	Intron;	627	0.0002	1112	0.0001
	Gene; ribozyme;	290	0.0001	415	0.0001
	Cis-reg; frameshift_element;	1	0	1	0
	Gene; miRNA;	10268	0.0028	984146	0.1242
	Gene; snRNA;	70	0	592	0.0001
	Cis-reg; IRES;	79	0	83	0
	Cis-reg; riboswitch;	352	0.0001	625	0.0001
	Gene; rRNA;	14558	0.004	104725	0.0132
	Gene; snRNA; splicing;	2502	0.0007	5354	0.0007
	Cis-reg; leader;	20	0	23	0

## Sheet: Table S3
Table S3 The expression patterns of known miRNAs in the tilapia ovaries and testes libraries
	miRNA_name	precursor	total	ovary	testis
	miR-181a	ola-mir-181a-2	431820	297698	134122
	miR-181a-5p	ola-mir-181a-2	431820	297698	134122
	miR-143	bta-mir-143	329395	156883	172512
	miR-143-3p	ssc-mir-143	329395	156883	172512
	let-7-5p	tgu-let-7a-2	193312	113362	79950
	let-7a	tgu-let-7a-2	193312	113362	79950
	let-7a-5p	tgu-let-7a-2	193312	113362	79950
	let-7j-5p	tgu-let-7a-2	193312	113362	79950
	miR-26	eca-mir-26a	152699	97901	54798
	miR-26a	eca-mir-26a	152699	97901	54798
	miR-26a-5p	eca-mir-26a	152699	97901	54798
	miR-26-5p	eca-mir-26a	152695	97899	54796
	miR-22a	fru-mir-22a	82399	48064	34335
	miR-10b-5p	ptr-mir-10b	82266	45982	36284
	miR-10a	sko-mir-10	79911	11706	68205
	miR-10a-5p	sko-mir-10	79911	11706	68205
	let-7e-5p	tni-let-7e	46091	32627	13464
	let-7k-5p	tni-let-7e	46091	32627	13464
	miR-27c	tni-mir-27c	35317	17164	18153
	miR-27c-3p	tni-mir-27c	35317	17164	18153
	miR-181b	tni-mir-181b-1	32656	23991	8665
	miR-181b-5p	tni-mir-181b-1	32656	23991	8665
	miR-27-3p	rno-mir-27b	31247	19013	12234
	miR-27b	rno-mir-27b	31247	19013	12234
	miR-27b-3p	rno-mir-27b	31247	19013	12234
	miR-27d-3p	rno-mir-27b	31198	18986	12212
	miR-462	ipu-mir-462	26647	19742	6905
	miR-202	ssc-mir-202	24072	16678	7394
	miR-202-5p	ssc-mir-202	24072	16678	7394
	miR-30e-5p	ggo-mir-30e	20527	10144	10383
	miR-100	ptr-mir-100	19205	9404	9801
	miR-100-5p	ptr-mir-100	19205	9404	9801
	miR-100b	ptr-mir-100	19205	9404	9801
	miR-30d	oan-mir-30d	19097	11548	7549
	miR-30d-5p	oan-mir-30d	19097	11548	7549
	miR-25	mdo-mir-25	18374	8617	9757
	miR-25-3p	mdo-mir-25	18374	8617	9757
	miR-100a-5p	cgr-mir-100	18130	8830	9300
	miR-182	ppy-mir-182	17831	16958	873
	miR-182-5p	ppy-mir-182	17795	16942	853
	miR-126-5p	tni-mir-126	17711	10659	7052
	miR-126a-5p	tni-mir-126	17711	10659	7052
	miR-126b	tni-mir-126	17711	10659	7052
	miR-126b-5p	tni-mir-126	17711	10659	7052
	miR-142-5p	sha-mir-142	17222	14806	2416
	miR-142a	sha-mir-142	17222	14806	2416
	miR-142a-5p	sha-mir-142	17222	14806	2416
	miR-142b	sha-mir-142	17222	14806	2416
	let-7f	mdo-let-7f-1	17125	11806	5319
	let-7f-5p	mdo-let-7f-1	17125	11806	5319
	miR-125a	tni-mir-125a	16391	9426	6965
	miR-125a-5p	tni-mir-125a	16391	9426	6965
	miR-10	mse-mir-10a	16349	2000	14349
	miR-126a	dre-mir-126a	13607	5933	7674
	let-7b-5p	ggo-let-7b	13604	9128	4476
	miR-199a-3p	ppy-mir-199a	9376	6053	3323
	miR-199b-3p	ppy-mir-199a	9376	6053	3323
	miR-199	mmu-mir-199a-1	9294	6013	3281
	miR-199-3p	mmu-mir-199a-1	9294	6013	3281
	miR-199c	mmu-mir-199a-1	9294	6013	3281
	let-7i-5p	oar-let-7i	8284	5102	3182
	miR-101	tni-mir-101a	8178	4198	3980
	miR-101-3p	tni-mir-101a	8178	4198	3980
	miR-101a	tni-mir-101a	8178	4198	3980
	miR-101a-3p	tni-mir-101a	8178	4198	3980
	miR-101c	tni-mir-101a	8178	4198	3980
	miR-16	ppy-mir-16-1	6802	3898	2904
	miR-16-5p	ppy-mir-16-1	6802	3898	2904
	miR-16a-5p	ppy-mir-16-1	6802	3898	2904
	miR-16b	ppy-mir-16-1	6802	3898	2904
	let-7h	ipu-let-7h	6299	4555	1744
	miR-125	mmu-mir-125b-2	6103	2942	3161
	miR-125-5p	mmu-mir-125b-2	6103	2942	3161
	miR-125b	mmu-mir-125b-2	6103	2942	3161
	miR-125b-5p	mmu-mir-125b-2	6103	2942	3161
	miR-451-5p	oan-mir-451	5971	3703	2268
	miR-451a	oan-mir-451	5971	3703	2268
	miR-30a-3p	gga-mir-30a	5836	3456	2380
	miR-30c	cfa-mir-30c-2	5673	3768	1905
	miR-30c-5p	cfa-mir-30c-2	5673	3768	1905
	let-7j	xtr-let-7g	5243	3153	2090
	miR-184	dre-mir-184-2	4703	1484	3219
	miR-184a	dre-mir-184-2	4703	1484	3219
	miR-126	ptr-mir-126	4608	1614	2994
	miR-126-3p	ptr-mir-126	4608	1614	2994
	miR-19b	mne-mir-19b-1	4406	3299	1107
	miR-19b-3p	mne-mir-19b-1	4406	3299	1107
	miR-126a-3p	tni-mir-126	3801	1254	2547
	miR-221-3p	ola-mir-221	3687	2882	805
	let-7c	gga-let-7c	3509	1980	1529
	let-7c-5p	gga-let-7c	3509	1980	1529
	miR-103	ccr-mir-103	3436	2481	955
	miR-103-3p	ccr-mir-103	3436	2481	955
	miR-103a-3p	ccr-mir-103	3436	2481	955
	miR-103b-3p	ccr-mir-103	3436	2481	955
	miR-130	xtr-mir-130c	3353	2554	799
	miR-130c	xtr-mir-130c	3353	2554	799
	miR-30b	dre-mir-30b	3265	2774	491
	miR-30b-5p	dre-mir-30b	3265	2774	491
	miR-456	pma-mir-456	3184	2434	750
	miR-456-3p	pma-mir-456	3184	2434	750
	miR-99b-5p	aca-mir-99b	3131	1708	1423
	miR-2188	ipu-mir-2188	3109	2162	947
	miR-338	bta-mir-338	3091	1525	1566
	miR-338-3p	xtr-mir-338-1	3089	1523	1566
	miR-128	xtr-mir-128-2	2964	1676	1288
	miR-128-3p	xtr-mir-128-2	2964	1676	1288
	miR-128a-3p	xtr-mir-128-2	2964	1676	1288
	miR-128b-3p	xtr-mir-128-2	2964	1676	1288
	miR-145-5p	xtr-mir-145	2769	1667	1102
	miR-145a-5p	xtr-mir-145	2769	1667	1102
	miR-140	ssc-mir-140	2554	1879	675
	miR-140-3p	ssc-mir-140	2554	1879	675
	miR-133	sla-mir-133a	2114	216	1898
	miR-133c	sla-mir-133a	2114	216	1898
	miR-133d-3p	sla-mir-133a	2114	216	1898
	miR-222a	sha-mir-222	2010	1485	525
	miR-222a-3p	sha-mir-222	2010	1485	525
	miR-222	sha-mir-222	2008	1484	524
	miR-183	tni-mir-183	1945	1836	109
	miR-1388	ola-mir-1388	1941	1675	266
	miR-1388-3p	ola-mir-1388	1941	1675	266
	miR-183-5p	bfl-mir-183	1931	1828	103
	miR-184-3p	mdo-mir-184	1873	388	1485
	miR-148	fru-mir-148	1818	1456	362
	miR-204	bta-mir-204	1719	1519	200
	miR-204-5p	bta-mir-204	1719	1519	200
	miR-204a	bta-mir-204	1719	1519	200
	miR-204a-5p	bta-mir-204	1719	1519	200
	miR-204b	bta-mir-204	1719	1519	200
	miR-19a	gga-mir-19a	1650	1301	349
	miR-19a-3p	gga-mir-19a	1650	1301	349
	miR-101b	ola-mir-101b	1630	821	809
	miR-27e	fru-mir-27e	1524	1091	433
	miR-17-5p	gga-mir-17	1520	1203	317
	miR-17a-5p	gga-mir-17	1520	1203	317
	miR-731	dre-mir-731	1437	1161	276
	miR-19d	ola-mir-19d	1391	787	604
	miR-210-3p	fru-mir-210	1364	863	501
	miR-107	ptr-mir-107	1321	771	550
	miR-107-3p	ptr-mir-107	1321	771	550
	miR-107a	ptr-mir-107	1321	771	550
	miR-214-3p	cgr-mir-214	1313	1132	181
	miR-214	cgr-mir-214	1257	1092	165
	miR-23a	cgr-mir-23a	1221	663	558
	miR-23a-3p	cgr-mir-23a	1221	663	558
	miR-10d	pol-mir-10b	1138	890	248
	miR-10d-5p	pol-mir-10b	1138	890	248
	miR-99	ccr-mir-99	1119	504	615
	miR-99-5p	ccr-mir-99	1119	504	615
	miR-99a	ccr-mir-99	1119	504	615
	miR-99a-5p	ccr-mir-99	1119	504	615
	miR-199-5p	ppy-mir-199a	1099	544	555
	miR-199a	ppy-mir-199a	1099	544	555
	miR-199a-5p	ppy-mir-199a	1099	544	555
	miR-199b-2-5p	ppy-mir-199a	1099	544	555
	miR-451	mdo-mir-451	1052	602	450
	miR-29a-3p	xtr-mir-29a	1048	439	609
	miR-29c	xtr-mir-29a	1048	439	609
	miR-29c-3p	xtr-mir-29a	1048	439	609
	miR-92a-3p	cqu-mir-92	1017	625	392
	miR-125-2-3p	xtr-mir-125b-1	993	568	425
	miR-125b-1-3p	xtr-mir-125b-1	993	568	425
	miR-22b	ipu-mir-22b	927	463	464
	miR-145	xtr-mir-145	898	307	591
	miR-145-3p	xtr-mir-145	898	307	591
	miR-145a-3p	xtr-mir-145	898	307	591
	miR-27-5p	rno-mir-27b	872	480	392
	miR-27b-5p	rno-mir-27b	872	480	392
	miR-205	ipu-mir-205	870	702	168
	miR-205-5p	ipu-mir-205	870	702	168
	miR-205a	ipu-mir-205	870	702	168
	miR-205a-5p	ipu-mir-205	870	702	168
	miR-221	pma-mir-221	837	628	209
	miR-27d	ipu-mir-27d	830	420	410
	miR-10c	bfl-mir-10c	816	359	457
	miR-142	cfa-mir-142	792	733	59
	miR-142-3p	cfa-mir-142	792	733	59
	miR-142a-3p	cfa-mir-142	792	733	59
	miR-23-3p	ggo-mir-23b	777	474	303
	miR-23b	ggo-mir-23b	777	474	303
	miR-23b-3p	ggo-mir-23b	777	474	303
	miR-223	gga-mir-223	759	693	66
	miR-20	mmu-mir-20a	750	575	175
	miR-20a	mmu-mir-20a	750	575	175
	miR-20a-5p	mmu-mir-20a	750	575	175
	miR-455	mdo-mir-455	738	483	255
	miR-455-5p	mdo-mir-455	738	483	255
	miR-455a	mdo-mir-455	738	483	255
	miR-184b	api-mir-184b	700	117	583
	miR-92-3p	bma-mir-92	695	166	529
	miR-18	lca-mir-18	628	579	49
	miR-18a	lca-mir-18	628	579	49
	miR-18a-5p	lca-mir-18	628	579	49
	miR-153-3p	mml-mir-153-2	612	68	544
	miR-153a	mml-mir-153-2	612	68	544
	miR-21	gga-mir-21	566	400	166
	miR-21-5p	gga-mir-21	566	400	166
	miR-21a-5p	gga-mir-21	566	400	166
	miR-212	ipu-mir-212-1	540	22	518
	miR-212-5p	ipu-mir-212-1	540	22	518
	miR-143-5p	ssc-mir-143	531	221	310
	miR-144	ptr-mir-144	514	262	252
	miR-144-3p	ptr-mir-144	514	262	252
	miR-130b-5p	cgr-mir-130b	509	344	165
	miR-459	ipu-mir-459	499	45	454
	miR-459-5p	ipu-mir-459	499	45	454
	miR-132-5p	ipu-mir-132a	497	5	492
	miR-24-3p	ssc-mir-24-2	476	299	177
	miR-24a	ssc-mir-24-2	476	299	177
	miR-24a-3p	ssc-mir-24-2	476	299	177
	miR-24b	ssc-mir-24-2	476	299	177
	miR-24b-3p	ssc-mir-24-2	476	299	177
	miR-727-3p	dre-mir-727	468	467	1
	miR-1260	cgr-mir-1260	461	291	170
	miR-214-5p	cgr-mir-214	423	320	103
	miR-2478	bta-mir-2478	411	234	177
	let-7	aae-let-7	395	235	160
	miR-202-3p	dre-mir-202	375	220	155
	miR-202-3p.1	aca-mir-202	375	220	155
	miR-202-5p.2	aca-mir-202	375	220	155
	miR-301	tni-mir-301	374	362	12
	miR-301c	tni-mir-301	374	362	12
	miR-155	bta-mir-155	360	336	24
	miR-27a	mml-mir-27a	349	203	146
	miR-27a-3p	mml-mir-27a	349	203	146
	miR-7	dan-mir-7	345	100	245
	miR-7-5p	dan-mir-7	345	100	245
	miR-7a	dan-mir-7	345	100	245
	miR-7a-5p	dan-mir-7	345	100	245
	miR-727-5p	dre-mir-727	330	327	3
	let-7b-3p	ggo-let-7b	320	211	109
	miR-210-5p	fru-mir-210	320	167	153
	miR-122	mmu-mir-122	316	301	15
	miR-122-5p	mmu-mir-122	316	301	15
	miR-122a-5p	mmu-mir-122	316	301	15
	miR-132	xtr-mir-132	303	10	293
	miR-132a	xtr-mir-132	303	10	293
	let-7e	ssc-let-7e	302	170	132
	miR-146a	xtr-mir-146a	302	231	71
	miR-133c-3p	xtr-mir-133c	297	34	263
	miR-19c	dre-mir-19c	297	210	87
	miR-489-3p	aca-mir-489	296	195	101
	miR-196	tgu-mir-196	285	60	225
	miR-196-2	tgu-mir-196	285	60	225
	miR-196a	tgu-mir-196	285	60	225
	miR-196a-5p	tgu-mir-196	285	60	225
	miR-203-3p	tni-mir-203	284	154	130
	miR-203a	tni-mir-203	284	154	130
	miR-22-5p	fru-mir-22a	277	134	143
	miR-7977	hsa-mir-7977	277	130	147
	miR-139	mdo-mir-139	262	48	214
	miR-139-5p	mdo-mir-139	260	48	212
	let-7a-4-3p	gga-let-7j	243	190	53
	let-7j-3p	gga-let-7j	243	190	53
	miR-138	mml-mir-138	235	200	35
	miR-138-5p	mml-mir-138	235	200	35
	miR-138a	mml-mir-138	235	200	35
	miR-146-5p	cgr-mir-146b	226	168	58
	miR-146a-5p	cgr-mir-146b	226	168	58
	miR-146b	cgr-mir-146b	226	168	58
	miR-200a-3p	ppy-mir-200a	225	137	88
	miR-6240	mmu-mir-6240	225	27	198
	miR-199b-3-5p	sha-mir-199a	223	73	150
	miR-3107-5p	ggo-mir-486	196	87	109
	miR-486	ggo-mir-486	196	87	109
	miR-486-5p	ggo-mir-486	196	87	109
	miR-454	ipu-mir-454b	195	139	56
	miR-454-3p	ipu-mir-454b	195	139	56
	miR-454b	ipu-mir-454b	195	139	56
	miR-9	nvi-mir-9a	192	128	64
	miR-9-1	nvi-mir-9a	192	128	64
	miR-9-2	nvi-mir-9a	192	128	64
	miR-9-5p	nvi-mir-9a	192	128	64
	miR-9a	nvi-mir-9a	192	128	64
	miR-129	cfa-mir-129-1	191	186	5
	miR-129-5p	cfa-mir-129-1	191	186	5
	miR-129a	cfa-mir-129-1	191	186	5
	miR-129a-5p	cfa-mir-129-1	191	186	5
	miR-24-5p	ola-mir-24a-1	189	113	76
	miR-31-5p	tgu-mir-31	189	170	19
	miR-218	ppy-mir-218-2	188	116	72
	miR-218-5p	ppy-mir-218-2	188	116	72
	miR-218a	ppy-mir-218-2	188	116	72
	miR-218a-5p	ppy-mir-218-2	188	116	72
	miR-375-3p	tni-mir-375	188	160	28
	miR-375a-3p	tni-mir-375	188	160	28
	miR-153c	dre-mir-153c	185	83	102
	miR-365	tgu-mir-365-2	173	136	37
	miR-365-3p	tgu-mir-365-2	173	136	37
	miR-365a	tgu-mir-365-2	173	136	37
	miR-365a-3p	tgu-mir-365-2	173	136	37
	miR-365b-3p	tgu-mir-365-2	173	136	37
	miR-190a	mml-mir-190a	168	102	66
	miR-190a-5p	mml-mir-190a	168	102	66
	miR-72-5p	cte-mir-31	168	148	20
	miR-22b-3p	pma-mir-22b	155	69	86
	miR-29b	hsa-mir-29b-1	142	72	70
	miR-135a	ola-mir-135a-1	141	70	71
	miR-135c	ola-mir-135a-1	141	70	71
	miR-724	ipu-mir-724-2	139	115	24
	miR-2187-3p	dre-mir-2187	135	25	110
	let-7d	hsa-let-7d	129	76	53
	let-7d-5p	hsa-let-7d	129	76	53
	miR-18a-3p	lca-mir-18	128	115	13
	miR-16a	ccr-mir-16a	123	85	38
	miR-301-3p	mdo-mir-301	118	99	19
	miR-301a	mdo-mir-301	118	99	19
	miR-301a-3p	mdo-mir-301	118	99	19
	miR-1386	oan-mir-1386	112	61	51
	miR-21c	mmu-mir-21c	112	71	41
	miR-217	gga-mir-217	110	44	66
	miR-217-5p	gga-mir-217	110	44	66
	miR-217b	gga-mir-217	110	44	66
	miR-140-5p	ssc-mir-140	105	72	33
	miR-26b	ptr-mir-26b	102	79	23
	miR-26b-5p	ptr-mir-26b	102	79	23
	miR-129-2-3p	pma-mir-129a	96	94	2
	miR-129b-3p	pma-mir-129a	96	94	2
	miR-107b	dre-mir-107b	90	66	24
	miR-375b-3p	pma-mir-375b	90	78	12
	miR-98	mml-mir-98	90	48	42
	miR-98-5p	mml-mir-98	90	48	42
	miR-187-3p	tni-mir-187	85	22	63
	miR-1-3p	tgu-mir-1-1	84	5	79
	miR-1-5p	tgu-mir-1-1	84	5	79
	miR-193-3p	hsa-mir-193a	84	75	9
	miR-193a	hsa-mir-193a	84	75	9
	miR-193a-3p	hsa-mir-193a	84	75	9
	miR-1a-3p	tgu-mir-1-1	84	5	79
	miR-92b-3p	aae-mir-92b	84	61	23
	miR-29b-3p	cte-mir-29b	78	40	38
	miR-2184	xtr-mir-2184	75	47	28
	miR-10c-5p	aca-mir-10c	73	23	50
	miR-2779	bmo-mir-2779	67	33	34
	miR-429	cgr-mir-429	65	47	18
	miR-429-3p	cgr-mir-429	65	47	18
	miR-429a	cgr-mir-429	65	47	18
	miR-460	ola-mir-460	65	16	49
	miR-460-3p	ola-mir-460	65	16	49
	miR-2187	dre-mir-2187	64	16	48
	miR-2187-5p	dre-mir-2187	64	16	48
	miR-7550	mse-mir-2779	63	33	30
	miR-29d	xtr-mir-29d	62	61	1
	miR-153b	fru-mir-153b	61	4	57
	miR-96	mne-mir-96	61	56	5
	miR-96-5p	mne-mir-96	61	56	5
	miR-138b	pma-mir-138b	59	47	12
	miR-200	xtr-mir-200b	59	39	20
	miR-200b-3p	xtr-mir-200b	59	39	20
	miR-722	dre-mir-722	57	37	20
	miR-147	hsa-mir-147b	54	37	17
	miR-147-3p	hsa-mir-147b	54	37	17
	miR-210	nvi-mir-210	52	31	21
	let-7g	mmu-let-7g	50	27	23
	let-7g-5p	mmu-let-7g	50	27	23
	miR-18-5p	xla-mir-18	50	48	2
	miR-18b	xla-mir-18	50	48	2
	miR-18b-5p	xla-mir-18	50	48	2
	miR-1260b	ppy-mir-1260b	47	31	16
	miR-22	gga-mir-22	44	16	28
	miR-6134	mml-mir-6134	42	27	15
	miR-730	dre-mir-730	42	2	40
	let-7i	oar-let-7i	41	30	11
	let-7i-3p	oar-let-7i	41	30	11
	miR-18c	ccr-mir-18c	40	39	1
	miR-4454	hsa-mir-4454	39	25	14
	miR-455-3p	mdo-mir-455	39	27	12
	miR-133a-3p	sme-mir-133a	35	5	30
	miR-33	ame-mir-33	32	10	22
	miR-33-5p	ame-mir-33	32	10	22
	miR-33a-5p	ame-mir-33	32	10	22
	miR-92d	oan-mir-92d	32	23	9
	miR-218b	ccr-mir-218b	31	17	14
	miR-203a-3p	pma-mir-203a	29	22	7
	miR-20b	ssc-mir-20b-1	29	27	2
	miR-101-5p	tni-mir-101a	28	11	17
	miR-101a-5p	tni-mir-101a	28	11	17
	miR-133b	cfa-mir-133b	27	4	23
	miR-133b-3p	cfa-mir-133b	27	4	23
	miR-181d	rno-mir-181d	27	19	8
	miR-181d-5p	rno-mir-181d	27	19	8
	miR-460-5p	ipu-mir-460	27	4	23
	miR-203	rno-mir-203a	26	21	5
	miR-455b	dre-mir-455b	26	23	3
	miR-3968	mmu-mir-3968	25	24	1
	miR-135b	pma-mir-135b	23	21	2
	miR-5100	hsa-mir-5100	23	4	19
	let-7f-2-3p	mdo-let-7f-1	22	18	4
	miR-34a	hsa-mir-34a	22	12	10
	miR-34b-5p	hsa-mir-34a	22	12	10
	miR-1357	oan-mir-1357	21	14	7
	miR-187	mml-mir-187	21	3	18
	miR-192	ggo-mir-192	20	8	12
	miR-192-5p	ggo-mir-192	20	8	12
	miR-215	bta-mir-215	20	15	5
	miR-215-5p	bta-mir-215	20	15	5
	miR-30a	gga-mir-30a	19	11	8
	miR-30a-5p	gga-mir-30a	19	11	8
	let-7c-1-3p	fru-let-7d	18	13	5
	let-7c-3p	fru-let-7d	18	13	5
	miR-194	hsa-mir-194-2	17	7	10
	miR-194-5p	hsa-mir-194-2	17	7	10
	miR-194a	hsa-mir-194-2	17	7	10
	miR-22a-3p	pma-mir-22a	16	6	10
	miR-3966	mmu-mir-3966	16	11	5
	miR-4286	bta-mir-4286-1	16	9	7
	miR-92d-3p	bbe-mir-92d	16	10	6
	miR-145b	mmu-mir-145b	15	1	14
	miR-3964	mmu-mir-3964	14	13	1
	miR-3970	mmu-mir-3970	14	8	6
	miR-499	mmu-mir-499	14	2	12
	miR-499-5p	mmu-mir-499	14	2	12
	miR-499a	mmu-mir-499	14	2	12
	miR-499a-5p	mmu-mir-499	14	2	12
	miR-203-5p	tni-mir-203	13	9	4
	miR-24b-5p	ola-mir-24b	13	7	6
	miR-25-5p	mdo-mir-25	13	7	6
	miR-725	dre-mir-725-1	13	12	1
	miR-301a-5p	aca-mir-301a	12	8	4
	miR-92b	cin-mir-92a	12	9	3
	miR-132-3p	aca-mir-132	11	1	10
	miR-24-1-5p	aca-mir-24-1	11	5	6
	miR-92	dpu-mir-92	11	5	6
	miR-100b-5p	asu-mir-100b	10	5	5
	miR-181b-2-3p	ssc-mir-181b-2	10	3	7
	miR-26a-2-3p	eca-mir-26a	10	4	6
	miR-30e	ggo-mir-30e	10	5	5
	miR-30e-3p	ggo-mir-30e	10	5	5
	miR-4510	hsa-mir-4510	10	6	4
	miR-92a	csa-mir-92a	10	8	2
	let-7c-2-3p	bta-let-7a-2	9	8	1
	miR-106-5p	gga-mir-106	9	5	4
	miR-106a-5p	gga-mir-106	9	5	4
	miR-191	mmu-mir-191	9	4	5
	miR-191-5p	mmu-mir-191	9	4	5
	miR-191a-5p	mmu-mir-191	9	4	5
	miR-1985	hru-mir-1985	9	3	6
	miR-489-5p	ccr-mir-489	9	5	4
	miR-726	ccr-mir-726	9	3	6
	miR-133d	xla-mir-133d	8	1	7
	miR-137b-3p	tni-mir-137	8	3	5
	miR-1c-3p	pma-mir-1c	8	1	7
	miR-9-1-3p	age-mir-9	8	5	3
	miR-9-3p	mdo-mir-9a-2	8	5	3
	miR-133-3p	xla-mir-133d	7	1	6
	miR-153-2-5p	mml-mir-153-2	7	1	6
	miR-200-3p	cin-mir-200	7	4	3
	miR-221-5p	aca-mir-221	7	5	2
	miR-34a-5p	tgu-mir-34c-1	7	1	6
	miR-34c-5p	tgu-mir-34c-1	7	1	6
	miR-460a-5p	tgu-mir-460a	7	1	6
	miR-106a	mne-mir-106a	6	5	1
	miR-151-3p	ppy-mir-151a	6	3	3
	miR-151a-3p	ppy-mir-151a	6	3	3
	miR-429b	dre-mir-429b	6	3	3
	miR-716b	sha-mir-716b	6	3	3
	miR-124	ssc-mir-124a-2	5	1	4
	miR-124a	ssc-mir-124a-2	5	1	4
	miR-124a-1-3p	ssc-mir-124a-2	5	1	4
	miR-124a-3p	ssc-mir-124a-2	5	1	4
	miR-184-5p	dre-mir-184-2	5	3	2
	miR-29d-3p	bta-mir-29d	5	1	4
	miR-30g	pma-mir-30g	5	1	4
	miR-3604	bta-mir-3604-1	5	1	4
	miR-7-1-3p	sha-mir-7	5	2	3
	miR-7a-1-3p	sha-mir-7	5	2	3
	miR-125a-3p	aca-mir-125a	4	1	3
	miR-125c	ipu-mir-125c	4	1	3
	miR-1388-5p	oan-mir-1388	4	3	1
	miR-142b-5p	dre-mir-142b	4	3	1
	miR-181a-2-3p	ppy-mir-181a-2	4	2	2
	miR-186	ppa-mir-186	4	3	1
	miR-186-5p	ppa-mir-186	4	3	1
	miR-206	rno-mir-206	4	1	3
	miR-206-3p	rno-mir-206	4	1	3
	miR-222b-5p	gga-mir-222b	4	2	2
	miR-7133	ccr-mir-7133	4	3	1
	miR-7147	dre-mir-7147	4	1	3
	let-7a-3p	fru-let-7g	3	1	2
	miR-106	xtr-mir-106	3	2	1
	miR-148-3p	cfa-mir-148a	3	2	1
	miR-148a	cfa-mir-148a	3	2	1
	miR-148a-3p	cfa-mir-148a	3	2	1
	miR-15a	tgu-mir-15a	3	2	1
	miR-15a-5p	tgu-mir-15a	3	2	1
	miR-181a-1-3p	cgr-mir-181a	3	2	1
	miR-181a-3p	cgr-mir-181a	3	2	1
	miR-1966-3p	mmu-mir-1966	3	1	2
	miR-19a-5p	gga-mir-19a	3	2	1
	miR-222a-5p	sha-mir-222	3	2	1
	miR-22-3p	mdo-mir-22	3	2	1
	miR-3120	rno-mir-3120	3	2	1
	miR-3120-3p	rno-mir-3120	3	2	1
	let-7e-3p	mmu-let-7a-1	2	1	1
	let-7f-1-3p	mmu-let-7a-1	2	1	1
	let-7k-3p	mmu-let-7a-1	2	1	1
	miR-107-5p	ptr-mir-107	2	1	1
	miR-1260a	hsa-mir-1260a	2	1	1
	miR-151	mmu-mir-151	2	1	1
	miR-151-5p	mmu-mir-151	2	1	1
	miR-151a	mmu-mir-151	2	1	1
	miR-151a-5p	mmu-mir-151	2	1	1
	miR-151b	mmu-mir-151	2	1	1
	miR-16b-5p	xtr-mir-16c	2	1	1
	miR-16c	ccr-mir-16c	2	1	1
	miR-16c-5p	xtr-mir-16c	2	1	1
	miR-195	eca-mir-195	2	1	1
	miR-195-5p	eca-mir-195	2	1	1
	miR-195a-5p	eca-mir-195	2	1	1
	miR-199b	ptr-mir-199b	2	1	1
	miR-199b-1-5p	ptr-mir-199b	2	1	1
	miR-2	dsi-mir-2a-2	2	1	1
	miR-211-3p	ppy-mir-211	2	1	1
	miR-2487	bta-mir-2487	2	1	1
	miR-2a	ame-mir-2-2	2	1	1
	miR-2b	dsi-mir-2a-2	2	1	1
	miR-2c	dsi-mir-2a-2	2	1	1
	miR-30f	pma-mir-30f-2	2	1	1
	miR-311a	dan-mir-311a	2	1	1
	miR-457a	ccr-mir-457a	2	1	1
	miR-460a-3p	tgu-mir-460a	2	1	1
	miR-4832	sko-mir-4832	2	1	1
	miR-92c	csa-mir-92c	2	1	1
	miR-92c-3p	tca-mir-92c	2	1	1

## Sheet: Table S4
Table S4 The significantly differential expressed known miRNAs between ovaries and testes
Names	ovaries	testes	log2(Fold_change)	log2(Fold_change) normalized	z-score	p-value	q-value(Benjamini et al. 1995)	q-value(Storey et al. 2003)	Signature(p-value < 0.001)
miR-200b-5p	0	9.94	-4.31325	-4.17369	-3.05615	0.00224202	0.00332313	0.000260977	FALSE
miR-200b	0	9.94	-4.31325	-4.17369	-3.05615	0.00224202	0.00332313	0.000260977	FALSE
miR-200	0	9.94	-4.31325	-4.17369	-3.05615	0.00224202	0.00332313	0.000260977	FALSE
miR-551	0	7.45	-3.89724	-3.75769	-2.56016	0.0104625	0.0149034	0.00116845	FALSE
miR-30f	0	7.45	-3.89724	-3.75769	-2.56016	0.0104625	0.0149034	0.00116845	FALSE
miR-124	1.67	9.94	-2.5734	-2.43385	-2.40926	0.015985	0.0222868	0.00172796	FALSE
miR-124a	1.67	9.94	-2.5734	-2.43385	-2.40926	0.015985	0.0222868	0.00172796	FALSE
miR-124-3p	1.67	9.94	-2.5734	-2.43385	-2.40926	0.015985	0.0222868	0.00172796	FALSE
miR-124b	1.67	9.94	-2.5734	-2.43385	-2.40926	0.015985	0.0222868	0.00172796	FALSE
miR-29d-3p	1.67	9.94	-2.5734	-2.43385	-2.40926	0.015985	0.0222868	0.00172796	FALSE
miR-3604	1.67	9.94	-2.5734	-2.43385	-2.40926	0.015985	0.0222868	0.00172796	FALSE
miR-124a-3p	1.67	9.94	-2.5734	-2.43385	-2.40926	0.015985	0.0222868	0.00172796	FALSE
miR-124a-1-3p	1.67	9.94	-2.5734	-2.43385	-2.40926	0.015985	0.0222868	0.00172796	FALSE
miR-1c	1.67	9.94	-2.5734	-2.43385	-2.40926	0.015985	0.0222868	0.00172796	FALSE
miR-30g	1.67	9.94	-2.5734	-2.43385	-2.40926	0.015985	0.0222868	0.00172796	FALSE
miR-124c-3p	1.67	9.94	-2.5734	-2.43385	-2.40926	0.015985	0.0222868	0.00172796	FALSE
miR-125a-3p	1.67	7.45	-2.15739	-2.01784	-1.85853	0.0630939	0.0798045	0.00623484	FALSE
miR-206-3p	1.67	7.45	-2.15739	-2.01784	-1.85853	0.0630939	0.0798045	0.00623484	FALSE
miR-206	1.67	7.45	-2.15739	-2.01784	-1.85853	0.0630939	0.0798045	0.00623484	FALSE
miR-235	1.67	7.45	-2.15739	-2.01784	-1.85853	0.0630939	0.0798045	0.00623484	FALSE
miR-7147	1.67	7.45	-2.15739	-2.01784	-1.85853	0.0630939	0.0798045	0.00623484	FALSE
miR-16c-5p	1.67	7.45	-2.15739	-2.01784	-1.85853	0.0630939	0.0798045	0.00623484	FALSE
miR-16c	1.67	7.45	-2.15739	-2.01784	-1.85853	0.0630939	0.0798045	0.00623484	FALSE
miR-192-5p	5.02	19.88	-1.98556	-1.84601	-2.86139	0.00421783	0.00613383	0.000481798	FALSE
miR-181b-2-3p	5.02	17.39	-1.7925	-1.65295	-2.47784	0.0132179	0.0187711	0.00147418	FALSE
miR-181a-1-3p	6.69	22.36	-1.74084	-1.60129	-2.74637	0.0060259	0.0087466	0.000687144	FALSE
miR-130a	1.67	4.97	-1.5734	-1.43385	-1.19353	0.23266	0.276132	0.0216079	FALSE
miR-150	1.67	4.97	-1.5734	-1.43385	-1.19353	0.23266	0.276132	0.0216079	FALSE
miR-130c-3p	1.67	4.97	-1.5734	-1.43385	-1.19353	0.23266	0.276132	0.0216079	FALSE
miR-1966-3p	1.67	4.97	-1.5734	-1.43385	-1.19353	0.23266	0.276132	0.0216079	FALSE
miR-1985	5.02	14.91	-1.57052	-1.43097	-2.06414	0.0390041	0.0510068	0.00400653	FALSE
miR-22a-3p	10.04	24.85	-1.30749	-1.16793	-2.2764	0.0228223	0.0305922	0.00240336	FALSE
miR-137b-3p	5.02	12.42	-1.30691	-1.16735	-1.60869	0.107683	0.133395	0.010475	FALSE
miR-137	5.02	12.42	-1.30691	-1.16735	-1.60869	0.107683	0.133395	0.010475	FALSE
miR-101-2-5p	18.41	42.24	-1.19812	-1.05857	-2.74143	0.00611718	0.00886532	0.000695631	FALSE
miR-101-5p	18.41	42.24	-1.19812	-1.05857	-2.74143	0.00611718	0.00886532	0.000695631	FALSE
miR-101-1-5p	18.41	42.24	-1.19812	-1.05857	-2.74143	0.00611718	0.00886532	0.000695631	FALSE
miR-101a-5p	18.41	42.24	-1.19812	-1.05857	-2.74143	0.00611718	0.00886532	0.000695631	FALSE
miR-26a-2-3p	6.69	14.91	-1.1562	-1.01665	-1.57566	0.115105	0.141195	0.0110892	FALSE
miR-7-1-3p	3.35	7.45	-1.15308	-1.01353	-1.11096	0.266584	0.311298	0.0244356	FALSE
miR-7a-1-3p	3.35	7.45	-1.15308	-1.01353	-1.11096	0.266584	0.311298	0.0244356	FALSE
miR-191-5p	6.69	12.42	-0.892587	-0.753035	-1.11498	0.26486	0.310319	0.0243248	FALSE
miR-191	6.69	12.42	-0.892587	-0.753035	-1.11498	0.26486	0.310319	0.0243248	FALSE
miR-191a-5p	6.69	12.42	-0.892587	-0.753035	-1.11498	0.26486	0.310319	0.0243248	FALSE
miR-194-5p	13.39	24.85	-0.89209	-0.752538	-1.57623	0.114973	0.141694	0.0110862	FALSE
miR-194	13.39	24.85	-0.89209	-0.752538	-1.57623	0.114973	0.141694	0.0110862	FALSE
miR-194a	13.39	24.85	-0.89209	-0.752538	-1.57623	0.114973	0.141694	0.0110862	FALSE
miR-24-1-5p	8.37	14.91	-0.832981	-0.693429	-1.13662	0.255695	0.301937	0.0237073	FALSE
miR-726	8.37	14.91	-0.832981	-0.693429	-1.13662	0.255695	0.301937	0.0237073	FALSE
miR-92	8.37	14.91	-0.832981	-0.693429	-1.13662	0.255695	0.301937	0.0237073	FALSE
miR-2188-3p	58.57	96.91	-0.726484	-0.586932	-2.49841	0.0124753	0.0177285	0.00139277	FALSE
miR-2779	55.22	84.49	-0.61359	-0.474038	-1.92133	0.0546896	0.0696034	0.00546813	FALSE
miR-135c	117.14	176.43	-0.590862	-0.45131	-2.65375	0.00796038	0.0115049	0.00090306	FALSE
miR-135a	117.14	176.43	-0.590862	-0.45131	-2.65375	0.00796038	0.0115049	0.00090306	FALSE
miR-2b	1.67	2.48	-0.570492	-0.43094	-0.30149	0.763041	0.792244	0.0611822	FALSE
miR-2c	1.67	2.48	-0.570492	-0.43094	-0.30149	0.763041	0.792244	0.0611822	FALSE
miR-107-5p	1.67	2.48	-0.570492	-0.43094	-0.30149	0.763041	0.792244	0.0611822	FALSE
miR-2	1.67	2.48	-0.570492	-0.43094	-0.30149	0.763041	0.792244	0.0611822	FALSE
miR-307	1.67	2.48	-0.570492	-0.43094	-0.30149	0.763041	0.792244	0.0611822	FALSE
miR-87	1.67	2.48	-0.570492	-0.43094	-0.30149	0.763041	0.792244	0.0611822	FALSE
miR-2a	1.67	2.48	-0.570492	-0.43094	-0.30149	0.763041	0.792244	0.0611822	FALSE
miR-2a-3p	1.67	2.48	-0.570492	-0.43094	-0.30149	0.763041	0.792244	0.0611822	FALSE
miR-307-3p	1.67	2.48	-0.570492	-0.43094	-0.30149	0.763041	0.792244	0.0611822	FALSE
miR-151-5p	1.67	2.48	-0.570492	-0.43094	-0.30149	0.763041	0.792244	0.0611822	FALSE
miR-195	1.67	2.48	-0.570492	-0.43094	-0.30149	0.763041	0.792244	0.0611822	FALSE
miR-2487	1.67	2.48	-0.570492	-0.43094	-0.30149	0.763041	0.792244	0.0611822	FALSE
miR-457a	1.67	2.48	-0.570492	-0.43094	-0.30149	0.763041	0.792244	0.0611822	FALSE
miR-151	1.67	2.48	-0.570492	-0.43094	-0.30149	0.763041	0.792244	0.0611822	FALSE
miR-311a	1.67	2.48	-0.570492	-0.43094	-0.30149	0.763041	0.792244	0.0611822	FALSE
miR-307a-3p	1.67	2.48	-0.570492	-0.43094	-0.30149	0.763041	0.792244	0.0611822	FALSE
miR-307a	1.67	2.48	-0.570492	-0.43094	-0.30149	0.763041	0.792244	0.0611822	FALSE
miR-126b-3p	1.67	2.48	-0.570492	-0.43094	-0.30149	0.763041	0.792244	0.0611822	FALSE
miR-190b	1.67	2.48	-0.570492	-0.43094	-0.30149	0.763041	0.792244	0.0611822	FALSE
miR-199b-5p	1.67	2.48	-0.570492	-0.43094	-0.30149	0.763041	0.792244	0.0611822	FALSE
miR-87-3p	1.67	2.48	-0.570492	-0.43094	-0.30149	0.763041	0.792244	0.0611822	FALSE
let-7k-3p	1.67	2.48	-0.570492	-0.43094	-0.30149	0.763041	0.792244	0.0611822	FALSE
miR-151a	1.67	2.48	-0.570492	-0.43094	-0.30149	0.763041	0.792244	0.0611822	FALSE
miR-1260a	1.67	2.48	-0.570492	-0.43094	-0.30149	0.763041	0.792244	0.0611822	FALSE
miR-151a-5p	1.67	2.48	-0.570492	-0.43094	-0.30149	0.763041	0.792244	0.0611822	FALSE
miR-151b	1.67	2.48	-0.570492	-0.43094	-0.30149	0.763041	0.792244	0.0611822	FALSE
miR-195-5p	1.67	2.48	-0.570492	-0.43094	-0.30149	0.763041	0.792244	0.0611822	FALSE
miR-211-3p	1.67	2.48	-0.570492	-0.43094	-0.30149	0.763041	0.792244	0.0611822	FALSE
miR-219a	1.67	2.48	-0.570492	-0.43094	-0.30149	0.763041	0.792244	0.0611822	FALSE
miR-457b	1.67	2.48	-0.570492	-0.43094	-0.30149	0.763041	0.792244	0.0611822	FALSE
miR-199b-1-5p	1.67	2.48	-0.570492	-0.43094	-0.30149	0.763041	0.792244	0.0611822	FALSE
let-7a-1-3p	1.67	2.48	-0.570492	-0.43094	-0.30149	0.763041	0.792244	0.0611822	FALSE
miR-195a-5p	1.67	2.48	-0.570492	-0.43094	-0.30149	0.763041	0.792244	0.0611822	FALSE
miR-10b-3p	1.67	2.48	-0.570492	-0.43094	-0.30149	0.763041	0.792244	0.0611822	FALSE
miR-4832	1.67	2.48	-0.570492	-0.43094	-0.30149	0.763041	0.792244	0.0611822	FALSE
miR-2b-3p	1.67	2.48	-0.570492	-0.43094	-0.30149	0.763041	0.792244	0.0611822	FALSE
miR-2c-3p	1.67	2.48	-0.570492	-0.43094	-0.30149	0.763041	0.792244	0.0611822	FALSE
miR-87a-3p	1.67	2.48	-0.570492	-0.43094	-0.30149	0.763041	0.792244	0.0611822	FALSE
miR-135-5p	5.02	7.45	-0.569553	-0.430001	-0.521493	0.602023	0.663567	0.0519129	FALSE
miR-135	5.02	7.45	-0.569553	-0.430001	-0.521493	0.602023	0.663567	0.0519129	FALSE
miR-151-3p	5.02	7.45	-0.569553	-0.430001	-0.521493	0.602023	0.663567	0.0519129	FALSE
miR-135a-5p	5.02	7.45	-0.569553	-0.430001	-0.521493	0.602023	0.663567	0.0519129	FALSE
miR-429b	5.02	7.45	-0.569553	-0.430001	-0.521493	0.602023	0.663567	0.0519129	FALSE
miR-151a-3p	5.02	7.45	-0.569553	-0.430001	-0.521493	0.602023	0.663567	0.0519129	FALSE
miR-135b-5p	5.02	7.45	-0.569553	-0.430001	-0.521493	0.602023	0.663567	0.0519129	FALSE
miR-716b	5.02	7.45	-0.569553	-0.430001	-0.521493	0.602023	0.663567	0.0519129	FALSE
miR-100b-5p	8.37	12.42	-0.569366	-0.429814	-0.673064	0.500907	0.559297	0.0438692	FALSE
miR-222b-5p	3.35	4.97	-0.569085	-0.429533	-0.425511	0.670464	0.72188	0.0566057	FALSE
miR-29b	120.49	173.95	-0.529759	-0.390207	-2.30252	0.0213057	0.0287748	0.00224795	FALSE
miR-29b-3p	120.49	173.95	-0.529759	-0.390207	-2.30252	0.0213057	0.0287748	0.00224795	FALSE
miR-7550	55.22	79.52	-0.526127	-0.386575	-1.54327	0.122766	0.149524	0.0117451	FALSE
miR-737	256.03	352.86	-0.462783	-0.323231	-2.74822	0.00599195	0.00870033	0.000683509	FALSE
miR-100-3p	36.82	49.7	-0.432756	-0.293204	-0.94047	0.346977	0.396693	0.0311647	FALSE
miR-30d-3p	284.48	372.74	-0.389842	-0.25029	-2.215	0.0267599	0.035711	0.0028055	FALSE
miR-98-5p	80.32	104.37	-0.377876	-0.238324	-1.11836	0.263413	0.310093	0.0243068	FALSE
miR-98	80.32	104.37	-0.377876	-0.238324	-1.11836	0.263413	0.310093	0.0243068	FALSE
miR-203b-3p	259.38	335.47	-0.371117	-0.231564	-1.95045	0.0511225	0.0651918	0.00511302	FALSE
miR-130a-5p	48.53	62.12	-0.356181	-0.216629	-0.787212	0.431158	0.485414	0.0381245	FALSE
miR-100	379.87	484.56	-0.35117	-0.211618	-2.14963	0.0315847	0.0419965	0.00329877	FALSE
miR-24b-5p	11.71	14.91	-0.348539	-0.208987	-0.372557	0.709478	0.753658	0.0592008	FALSE
let-7g-5p	45.18	57.15	-0.339069	-0.199517	-0.697486	0.485499	0.544333	0.0426668	FALSE
miR-144-5p	905.32	1125.68	-0.314297	-0.174745	-2.72287	0.00647175	0.00936466	0.000735699	FALSE
miR-1386	102.08	126.73	-0.312058	-0.172506	-0.902243	0.366928	0.415997	0.0326812	FALSE
miR-34a	20.08	24.85	-0.307487	-0.167935	-0.389249	0.697092	0.743035	0.0581967	FALSE
miR-34	20.08	24.85	-0.307487	-0.167935	-0.389249	0.697092	0.743035	0.0581967	FALSE
miR-27b-5p	803.25	974.1	-0.278221	-0.138669	-2.0226	0.0431145	0.0562596	0.00441366	FALSE
miR-27-5p	803.25	974.1	-0.278221	-0.138669	-2.0226	0.0431145	0.0562596	0.00441366	FALSE
miR-489-5p	8.37	9.94	-0.248018	-0.108466	-0.160652	0.872367	0.874343	0.0686158	FALSE
miR-128-3p	2898.38	3389.46	-0.225809	-0.0862567	-2.36832	0.0178693	0.0244002	0.00190793	FALSE
miR-128	2898.38	3389.46	-0.225809	-0.0862567	-2.36832	0.0178693	0.0244002	0.00190793	FALSE
miR-128a-3p	2898.38	3389.46	-0.225809	-0.0862567	-2.36832	0.0178693	0.0244002	0.00190793	FALSE
miR-128b-3p	2898.38	3389.46	-0.225809	-0.0862567	-2.36832	0.0178693	0.0244002	0.00190793	FALSE
let-7c-5p	3397.06	3918.75	-0.206107	-0.0665548	-1.9716	0.048655	0.0627494	0.00489485	FALSE
miR-19d	1316.99	1500.9	-0.188583	-0.0490314	-0.901628	0.367254	0.416142	0.0326838	FALSE
miR-2478	391.58	439.83	-0.167639	-0.0280869	-0.280605	0.779013	0.794796	0.0624325	FALSE
miR-3963	391.58	439.83	-0.167639	-0.0280869	-0.280605	0.779013	0.794796	0.0624325	FALSE
miR-200-3p	6.69	7.45	-0.155234	-0.0156822	-0.0204346	0.983697	0.983697	0.0772804	FALSE
miR-3970	13.39	14.91	-0.155124	-0.0155723	-0.0287066	0.977099	0.977331	0.0767803	FALSE
miR-125b-1-3p	950.51	1056.1	-0.151973	-0.0124207	-0.19281	0.847108	0.856374	0.0672374	FALSE
miR-125b-2-3p	950.51	1056.1	-0.151973	-0.0124207	-0.19281	0.847108	0.856374	0.0672374	FALSE
miR-125-2-3p	950.51	1056.1	-0.151973	-0.0124207	-0.19281	0.847108	0.856374	0.0672374	FALSE
miR-107-3p	1290.21	1371.69	-0.0883486	0.0512034	0.915898	0.35972	0.409758	0.0320825	FALSE
miR-23a-3p	1327.03	1401.51	-0.0787811	0.060771	1.10061	0.271065	0.314523	0.0246142	FALSE
miR-23a	1327.03	1401.51	-0.0787811	0.060771	1.10061	0.271065	0.314523	0.0246142	FALSE
miR-202-3p.1	368.15	385.17	-0.0652016	0.0743504	0.707568	0.479214	0.538939	0.0423171	FALSE
miR-202-5p.2	368.15	385.17	-0.0652016	0.0743504	0.707568	0.479214	0.538939	0.0423171	FALSE
miR-202-3p	368.15	385.17	-0.0652016	0.0743504	0.707568	0.479214	0.538939	0.0423171	FALSE
miR-4286	16.73	17.39	-0.0558205	0.0837315	0.169591	0.865332	0.873118	0.0682749	FALSE
miR-24-5p	189.1	188.86	0.00183219	0.141384	0.953177	0.3405	0.389606	0.0306079	FALSE
miR-4510	10.04	9.94	0.0144415	0.153994	0.238697	0.811341	0.827076	0.0647267	FALSE
miR-148a-3p	5.02	4.97	0.0144415	0.153994	0.168784	0.865966	0.87125	0.0682749	FALSE
miR-148a	5.02	4.97	0.0144415	0.153994	0.168784	0.865966	0.87125	0.0682749	FALSE
miR-184-5p	5.02	4.97	0.0144415	0.153994	0.168784	0.865966	0.87125	0.0682749	FALSE
miR-148-3p	5.02	4.97	0.0144415	0.153994	0.168784	0.865966	0.87125	0.0682749	FALSE
miR-181c-5p	5.02	4.97	0.0144415	0.153994	0.168784	0.865966	0.87125	0.0682749	FALSE
miR-200a-3p	229.26	221.16	0.0518942	0.191446	1.40887	0.158874	0.19272	0.0150903	FALSE
miR-200a	229.26	221.16	0.0518942	0.191446	1.40887	0.158874	0.19272	0.0150903	FALSE
miR-141	229.26	221.16	0.0518942	0.191446	1.40887	0.158874	0.19272	0.0150903	FALSE
miR-190a-5p	170.69	164.01	0.0575948	0.197147	1.25062	0.211074	0.252616	0.0197811	FALSE
miR-190a	170.69	164.01	0.0575948	0.197147	1.25062	0.211074	0.252616	0.0197811	FALSE
miR-190	170.69	164.01	0.0575948	0.197147	1.25062	0.211074	0.252616	0.0197811	FALSE
miR-190-5p	170.69	164.01	0.0575948	0.197147	1.25062	0.211074	0.252616	0.0197811	FALSE
miR-210a	75.3	72.06	0.0634512	0.203003	0.854456	0.392852	0.443713	0.0347746	FALSE
miR-190-3p	26.77	24.85	0.107371	0.246923	0.614993	0.538559	0.598716	0.0470048	FALSE
miR-190a-3p	26.77	24.85	0.107371	0.246923	0.614993	0.538559	0.598716	0.0470048	FALSE
miR-218-5p	194.12	178.92	0.117634	0.257186	1.72185	0.0850971	0.106182	0.00829991	FALSE
miR-218	194.12	178.92	0.117634	0.257186	1.72185	0.0850971	0.106182	0.00829991	FALSE
miR-218a	194.12	178.92	0.117634	0.257186	1.72185	0.0850971	0.106182	0.00829991	FALSE
miR-218b	194.12	178.92	0.117634	0.257186	1.72185	0.0850971	0.106182	0.00829991	FALSE
miR-218a-5p	194.12	178.92	0.117634	0.257186	1.72185	0.0850971	0.106182	0.00829991	FALSE
miR-92d-3p	16.73	14.91	0.166157	0.305709	0.595822	0.551294	0.612307	0.0481036	FALSE
miR-9-1-3p	8.37	7.45	0.167987	0.307539	0.423824	0.671694	0.721634	0.0566057	FALSE
miR-9a-3p	8.37	7.45	0.167987	0.307539	0.423824	0.671694	0.721634	0.0566057	FALSE
miR-9-3p	8.37	7.45	0.167987	0.307539	0.423824	0.671694	0.721634	0.0566057	FALSE
miR-21c	118.81	101.88	0.221785	0.361337	1.85872	0.0630673	0.0802415	0.00623484	FALSE
miR-4454	41.84	34.79	0.26621	0.405762	1.22913	0.219023	0.261126	0.0205086	FALSE
miR-29	41.84	34.79	0.26621	0.405762	1.22913	0.219023	0.261126	0.0205086	FALSE
miR-6134	45.18	37.27	0.277669	0.417221	1.31071	0.189955	0.229463	0.0180269	FALSE
miR-181b-3p	18.41	14.91	0.304209	0.443761	0.885823	0.375713	0.425498	0.0334276	FALSE
miR-722	61.92	49.7	0.31716	0.456712	1.66822	0.095272	0.118159	0.00928136	FALSE
miR-200c	21.75	17.39	0.322757	0.462309	0.999855	0.317381	0.363499	0.028553	FALSE
miR-216a	98.73	77.03	0.358068	0.49762	2.27898	0.0226685	0.0304005	0.00238792	FALSE
miR-1260b	51.88	39.76	0.383861	0.523413	1.7299	0.0836486	0.105013	0.00824383	FALSE
miR-301a-5p	13.39	9.94	0.429838	0.56939	0.948454	0.342899	0.392191	0.0308068	FALSE
miR-1357	23.43	17.39	0.430099	0.569651	1.25514	0.209429	0.251974	0.0197614	FALSE
miR-745b	10.04	7.45	0.430447	0.569999	0.822074	0.411035	0.463006	0.0363743	FALSE
miR-3120	3.35	2.48	0.433821	0.573373	0.477393	0.633083	0.687174	0.0536116	FALSE
miR-15a-5p	3.35	2.48	0.433821	0.573373	0.477393	0.633083	0.687174	0.0536116	FALSE
miR-3120-3p	3.35	2.48	0.433821	0.573373	0.477393	0.633083	0.687174	0.0536116	FALSE
miR-745a	3.35	2.48	0.433821	0.573373	0.477393	0.633083	0.687174	0.0536116	FALSE
miR-106-5p	3.35	2.48	0.433821	0.573373	0.477393	0.633083	0.687174	0.0536116	FALSE
miR-22-3p	3.35	2.48	0.433821	0.573373	0.477393	0.633083	0.687174	0.0536116	FALSE
miR-222a-5p	3.35	2.48	0.433821	0.573373	0.477393	0.633083	0.687174	0.0536116	FALSE
miR-106	3.35	2.48	0.433821	0.573373	0.477393	0.633083	0.687174	0.0536116	FALSE
miR-147	61.92	42.24	0.551796	0.691348	2.42465	0.015323	0.0216947	0.0017015	FALSE
miR-147b	61.92	42.24	0.551796	0.691348	2.42465	0.015323	0.0216947	0.0017015	FALSE
miR-147-3p	61.92	42.24	0.551796	0.691348	2.42465	0.015323	0.0216947	0.0017015	FALSE
miR-3966	18.41	12.42	0.567824	0.707376	1.34899	0.17734	0.214348	0.0168394	FALSE
miR-200b-3p	51.88	34.79	0.576506	0.716058	2.2889	0.0220854	0.0296422	0.00232798	FALSE
miR-203b-5p	15.06	9.94	0.599404	0.738956	1.26761	0.204937	0.247277	0.0194152	FALSE
miR-203b	15.06	9.94	0.599404	0.738956	1.26761	0.204937	0.247277	0.0194152	FALSE
miR-203-5p	15.06	9.94	0.599404	0.738956	1.26761	0.204937	0.247277	0.0194152	FALSE
miR-455-3p	46.86	29.82	0.652077	0.791629	2.37363	0.0176141	0.0241852	0.00189909	FALSE
miR-215	55.22	34.79	0.666518	0.80607	2.61713	0.00886729	0.0127629	0.00100045	FALSE
miR-215-5p	55.22	34.79	0.666518	0.80607	2.61713	0.00886729	0.0127629	0.00100045	FALSE
miR-181d	31.8	19.88	0.677709	0.817261	2.00972	0.0444606	0.0578097	0.00453459	FALSE
miR-181d-5p	31.8	19.88	0.677709	0.817261	2.00972	0.0444606	0.0578097	0.00453459	FALSE
miR-210	8.37	4.97	0.751982	0.891534	1.11038	0.266834	0.311202	0.024445	FALSE
miR-92d	38.49	22.36	0.783563	0.923116	2.45203	0.0142054	0.020153	0.00158325	FALSE
let-7i-3p	50.2	27.33	0.877202	1.01675	3.0347	0.00240773	0.0035612	0.000279379	FALSE
let-7e-3p	28.45	14.91	0.932148	1.0717	2.38522	0.0170691	0.0234675	0.00184273	FALSE
miR-1388-5p	5.02	2.48	1.01735	1.1569	1.06573	0.286544	0.329798	0.0258351	FALSE
miR-186	5.02	2.48	1.01735	1.1569	1.06573	0.286544	0.329798	0.0258351	FALSE
miR-7133	5.02	2.48	1.01735	1.1569	1.06573	0.286544	0.329798	0.0258351	FALSE
miR-186-5p	5.02	2.48	1.01735	1.1569	1.06573	0.286544	0.329798	0.0258351	FALSE
miR-142b-5p	5.02	2.48	1.01735	1.1569	1.06573	0.286544	0.329798	0.0258351	FALSE
miR-3618	5.02	2.48	1.01735	1.1569	1.06573	0.286544	0.329798	0.0258351	FALSE
let-7c-1-3p	41.84	19.88	1.07357	1.21312	3.19499	0.00139837	0.00209295	0.000164162	FALSE
let-7c	41.84	19.88	1.07357	1.21312	3.19499	0.00139837	0.00209295	0.000164162	FALSE
let-7c-3p	41.84	19.88	1.07357	1.21312	3.19499	0.00139837	0.00209295	0.000164162	FALSE
let-7d-3p	41.84	19.88	1.07357	1.21312	3.19499	0.00139837	0.00209295	0.000164162	FALSE
miR-106a-5p	8.37	2.48	1.75489	1.89444	1.98308	0.0473589	0.0613696	0.00481533	FALSE
let-7c-2-3p	13.39	2.48	2.43274	2.5723	3.02826	0.00245965	0.00362652	0.000284605	FALSE
let-7a-2-3p	13.39	2.48	2.43274	2.5723	3.02826	0.00245965	0.00362652	0.000284605	FALSE
miR-122-3p	5.02	0	3.32769	3.46724	2.14026	0.0323337	0.0426753	0.00332963	FALSE
miR-148b-3p	5.02	0	3.32769	3.46724	2.14026	0.0323337	0.0426753	0.00332963	FALSE
miR-148b-5p	5.02	0	3.32769	3.46724	2.14026	0.0323337	0.0426753	0.00332963	FALSE
miR-148b	5.02	0	3.32769	3.46724	2.14026	0.0323337	0.0426753	0.00332963	FALSE
miR-93-5p	5.02	0	3.32769	3.46724	2.14026	0.0323337	0.0426753	0.00332963	FALSE
miR-122a-3p	5.02	0	3.32769	3.46724	2.14026	0.0323337	0.0426753	0.00332963	FALSE
miR-93a	5.02	0	3.32769	3.46724	2.14026	0.0323337	0.0426753	0.00332963	FALSE
miR-93b	5.02	0	3.32769	3.46724	2.14026	0.0323337	0.0426753	0.00332963	FALSE
miR-181c-3p	6.69	0	3.74201	3.88156	2.57436	0.0100425	0.0143636	0.0011265	FALSE
miR-67	6.69	0	3.74201	3.88156	2.57436	0.0100425	0.0143636	0.0011265	FALSE
miR-182	6.69	0	3.74201	3.88156	2.57436	0.0100425	0.0143636	0.0011265	FALSE
miR-181a-3-3p	6.69	0	3.74201	3.88156	2.57436	0.0100425	0.0143636	0.0011265	FALSE
miR-3074-5p	10.04	0	4.32769	4.46724	3.27929	0.0010407	0.00156234	0.000122696	FALSE
miR-7565	10.04	0	4.32769	4.46724	3.27929	0.0010407	0.00156234	0.000122696	FALSE
miR-17-3p	1.67	0	NA	NA	NA	NA	NA	NA	FALSE
miR-218-3p	1.67	0	NA	NA	NA	NA	NA	NA	FALSE
miR-222-5p	3.35	0	NA	NA	NA	NA	NA	NA	FALSE
miR-223-3p	1.67	0	NA	NA	NA	NA	NA	NA	FALSE
miR-363-3p	1.67	0	NA	NA	NA	NA	NA	NA	FALSE
miR-449a	0	2.48	NA	NA	NA	NA	NA	NA	FALSE
miR-499-3p	0	2.48	NA	NA	NA	NA	NA	NA	FALSE
miR-99a-3p	1.67	0	NA	NA	NA	NA	NA	NA	FALSE
miR-106b	1.67	0	NA	NA	NA	NA	NA	NA	FALSE
bantam	1.67	0	NA	NA	NA	NA	NA	NA	FALSE
miR-200c-3p	0	2.48	NA	NA	NA	NA	NA	NA	FALSE
miR-2780a-5p	1.67	0	NA	NA	NA	NA	NA	NA	FALSE
miR-2807d	1.67	0	NA	NA	NA	NA	NA	NA	FALSE
miR-1306	0	4.97	NA	NA	NA	NA	NA	NA	FALSE
miR-1814a	0	2.48	NA	NA	NA	NA	NA	NA	FALSE
miR-363	1.67	0	NA	NA	NA	NA	NA	NA	FALSE
miR-421	0	4.97	NA	NA	NA	NA	NA	NA	FALSE
miR-423-3p	1.67	0	NA	NA	NA	NA	NA	NA	FALSE
miR-423-5p	0	2.48	NA	NA	NA	NA	NA	NA	FALSE
miR-877	0	2.48	NA	NA	NA	NA	NA	NA	FALSE
miR-20a-3p	0	2.48	NA	NA	NA	NA	NA	NA	FALSE
miR-423a	0	2.48	NA	NA	NA	NA	NA	NA	FALSE
miR-500	0	2.48	NA	NA	NA	NA	NA	NA	FALSE
miR-802	0	2.48	NA	NA	NA	NA	NA	NA	FALSE
miR-106b-5p	1.67	0	NA	NA	NA	NA	NA	NA	FALSE
miR-10a-3p	1.67	0	NA	NA	NA	NA	NA	NA	FALSE
miR-1306-5p	0	4.97	NA	NA	NA	NA	NA	NA	FALSE
miR-15b-5p	1.67	0	NA	NA	NA	NA	NA	NA	FALSE
miR-4187-5p	0	2.48	NA	NA	NA	NA	NA	NA	FALSE
miR-183	1.67	0	NA	NA	NA	NA	NA	NA	FALSE
miR-1175-3p	0	2.48	NA	NA	NA	NA	NA	NA	FALSE
miR-19b-5p	0	4.97	NA	NA	NA	NA	NA	NA	FALSE
miR-728	1.67	0	NA	NA	NA	NA	NA	NA	FALSE
miR-736	0	2.48	NA	NA	NA	NA	NA	NA	FALSE
miR-10	0	2.48	NA	NA	NA	NA	NA	NA	FALSE
miR-130b-5p	3.35	0	NA	NA	NA	NA	NA	NA	FALSE
miR-146c-5p	3.35	0	NA	NA	NA	NA	NA	NA	FALSE
miR-460b-5p	0	2.48	NA	NA	NA	NA	NA	NA	FALSE
miR-423	0	2.48	NA	NA	NA	NA	NA	NA	FALSE
miR-502b	0	2.48	NA	NA	NA	NA	NA	NA	FALSE
miR-584	0	2.48	NA	NA	NA	NA	NA	NA	FALSE
miR-5991	3.35	0	NA	NA	NA	NA	NA	NA	FALSE
miR-7641	0	2.48	NA	NA	NA	NA	NA	NA	FALSE
miR-1307-5p	0	2.48	NA	NA	NA	NA	NA	NA	FALSE
miR-196b-5p	0	2.48	NA	NA	NA	NA	NA	NA	FALSE
miR-21-3p	0	2.48	NA	NA	NA	NA	NA	NA	FALSE
miR-218-2-3p	1.67	0	NA	NA	NA	NA	NA	NA	FALSE
miR-335-3p	0	2.48	NA	NA	NA	NA	NA	NA	FALSE
miR-3620-5p	0	2.48	NA	NA	NA	NA	NA	NA	FALSE
miR-4518	1.67	0	NA	NA	NA	NA	NA	NA	FALSE
miR-4691-5p	1.67	0	NA	NA	NA	NA	NA	NA	FALSE
miR-500a-3p	0	2.48	NA	NA	NA	NA	NA	NA	FALSE
miR-584-5p	0	2.48	NA	NA	NA	NA	NA	NA	FALSE
miR-6086	3.35	0	NA	NA	NA	NA	NA	NA	FALSE
miR-6087	0	4.97	NA	NA	NA	NA	NA	NA	FALSE
miR-6129	1.67	0	NA	NA	NA	NA	NA	NA	FALSE
miR-618	3.35	0	NA	NA	NA	NA	NA	NA	FALSE
miR-877-5p	0	2.48	NA	NA	NA	NA	NA	NA	FALSE
miR-152	3.35	0	NA	NA	NA	NA	NA	NA	FALSE
miR-2d	0	2.48	NA	NA	NA	NA	NA	NA	FALSE
miR-8-3p	0	2.48	NA	NA	NA	NA	NA	NA	FALSE
miR-128a-5p	1.67	0	NA	NA	NA	NA	NA	NA	FALSE
miR-7272-5p	1.67	0	NA	NA	NA	NA	NA	NA	FALSE
let-7k	1.67	0	NA	NA	NA	NA	NA	NA	FALSE
miR-193a-5p	1.67	0	NA	NA	NA	NA	NA	NA	FALSE
miR-421-3p	0	4.97	NA	NA	NA	NA	NA	NA	FALSE
miR-434-5p	0	2.48	NA	NA	NA	NA	NA	NA	FALSE
miR-6981-5p	0	2.48	NA	NA	NA	NA	NA	NA	FALSE
miR-7015-3p	1.67	0	NA	NA	NA	NA	NA	NA	FALSE
miR-7214-5p	0	2.48	NA	NA	NA	NA	NA	NA	FALSE
miR-802-5p	0	2.48	NA	NA	NA	NA	NA	NA	FALSE
miR-1421ah-5p	0	2.48	NA	NA	NA	NA	NA	NA	FALSE
miR-215-3p	1.67	0	NA	NA	NA	NA	NA	NA	FALSE
miR-183-3p	3.35	0	NA	NA	NA	NA	NA	NA	FALSE
miR-192-3p	3.35	0	NA	NA	NA	NA	NA	NA	FALSE
miR-338-5p	1.67	0	NA	NA	NA	NA	NA	NA	FALSE
miR-133b-5p	0	2.48	NA	NA	NA	NA	NA	NA	FALSE
miR-205b	0	2.48	NA	NA	NA	NA	NA	NA	FALSE
miR-25b-3p	1.67	0	NA	NA	NA	NA	NA	NA	FALSE
miR-301b	3.35	0	NA	NA	NA	NA	NA	NA	FALSE
miR-30c-3p	1.67	0	NA	NA	NA	NA	NA	NA	FALSE
miR-513b	0	2.48	NA	NA	NA	NA	NA	NA	FALSE
miR-193-5p	1.67	0	NA	NA	NA	NA	NA	NA	FALSE
miR-218a-2-3p	1.67	0	NA	NA	NA	NA	NA	NA	FALSE
miR-3549	1.67	0	NA	NA	NA	NA	NA	NA	FALSE
miR-881-5p	1.67	0	NA	NA	NA	NA	NA	NA	FALSE
miR-10-5p	0	2.48	NA	NA	NA	NA	NA	NA	FALSE
miR-31a-5p	1.67	0	NA	NA	NA	NA	NA	NA	FALSE
bantam-3p	1.67	0	NA	NA	NA	NA	NA	NA	FALSE
miR-1-3p	0	2.48	NA	NA	NA	NA	NA	NA	FALSE
miR-993-5p	0	2.48	NA	NA	NA	NA	NA	NA	FALSE
miR-146c	3.35	0	NA	NA	NA	NA	NA	NA	FALSE
miR-17a-3p	1.67	0	NA	NA	NA	NA	NA	NA	FALSE
miR-2974	0	2.48	NA	NA	NA	NA	NA	NA	FALSE
miR-33-3p	3.35	0	NA	NA	NA	NA	NA	NA	FALSE
miR-99-3p	1.67	0	NA	NA	NA	NA	NA	NA	FALSE
miR-2-3p	1.67	0	NA	NA	NA	NA	NA	NA	FALSE
miR-24a-5p	0	4.97	NA	NA	NA	NA	NA	NA	FALSE
miR-132a	8.37	1232.53	-7.20218	-7.06263	-34.9069	5.83479e-267	3.47525e-266	2.7302e-267	TRUE
miR-132-5p	8.37	1222.59	-7.1905	-7.05095	-34.7787	5.10231e-265	3.03468e-264	2.38408e-265	TRUE
miR-212	8.37	792.7	-6.5654	-6.42585	-28.4416	6.19175e-178	2.88172e-177	2.26016e-178	TRUE
miR-132	16.73	728.09	-5.44361	-5.30406	-27.3271	2.02312e-164	9.25705e-164	7.20192e-165	TRUE
miR-132-3p	16.73	728.09	-5.44361	-5.30406	-27.3271	2.02312e-164	9.25705e-164	7.20192e-165	TRUE
miR-132b	16.73	728.09	-5.44361	-5.30406	-27.3271	2.02312e-164	9.25705e-164	7.20192e-165	TRUE
miR-33a	0	19.88	-5.31325	-5.17369	-4.50518	6.63183e-06	1.14431e-05	8.98984e-07	TRUE
miR-212-5p	38.49	1299.62	-5.07746	-4.93791	-36.2159	3.42061e-287	2.16621e-286	1.68909e-287	TRUE
miR-135b	76.98	2507.3	-5.02551	-4.88596	-50.224	0	0	0	TRUE
miR-730	3.35	99.4	-4.89101	-4.75146	-9.95404	2.4215e-23	5.19776e-23	4.08134e-24	TRUE
miR-133a-5p	1.67	42.24	-4.66069	-4.52114	-6.42573	1.31242e-10	2.40362e-10	1.88421e-11	TRUE
miR-133a-1-5p	1.67	42.24	-4.66069	-4.52114	-6.42573	1.31242e-10	2.40362e-10	1.88421e-11	TRUE
miR-133c-5p	1.67	42.24	-4.66069	-4.52114	-6.42573	1.31242e-10	2.40362e-10	1.88421e-11	TRUE
miR-133d-5p	1.67	42.24	-4.66069	-4.52114	-6.42573	1.31242e-10	2.40362e-10	1.88421e-11	TRUE
miR-1a-3p	8.37	196.31	-4.55176	-4.41221	-13.7765	3.53169e-43	8.9814e-43	6.98618e-44	TRUE
miR-1-3p	8.37	196.31	-4.55176	-4.41221	-13.7765	3.53169e-43	8.9814e-43	6.98618e-44	TRUE
miR-1-5p	8.37	196.31	-4.55176	-4.41221	-13.7765	3.53169e-43	8.9814e-43	6.98618e-44	TRUE
miR-1	8.37	196.31	-4.55176	-4.41221	-13.7765	3.53169e-43	8.9814e-43	6.98618e-44	TRUE
miR-1a	8.37	196.31	-4.55176	-4.41221	-13.7765	3.53169e-43	8.9814e-43	6.98618e-44	TRUE
miR-153b	6.69	141.64	-4.40408	-4.26453	-11.6035	3.95651e-31	8.90162e-31	6.98575e-32	TRUE
miR-145b	1.67	34.79	-4.38075	-4.2412	-5.74243	9.3326e-09	1.68283e-08	1.32205e-09	TRUE
miR-34a-5p	1.67	29.82	-4.15836	-4.01881	-5.23561	1.64437e-07	2.91815e-07	2.28819e-08	TRUE
miR-34c-5p	1.67	29.82	-4.15836	-4.01881	-5.23561	1.64437e-07	2.91815e-07	2.28819e-08	TRUE
miR-34b	1.67	29.82	-4.15836	-4.01881	-5.23561	1.64437e-07	2.91815e-07	2.28819e-08	TRUE
miR-34b-5p	1.67	29.82	-4.15836	-4.01881	-5.23561	1.64437e-07	2.91815e-07	2.28819e-08	TRUE
miR-92c-3p	3.35	54.67	-4.02852	-3.88896	-7.01612	2.28119e-12	4.24819e-12	3.33743e-13	TRUE
miR-459-5p	75.3	1128.16	-3.90518	-3.76563	-31.5278	3.61151e-218	1.81114e-217	1.42031e-218	TRUE
miR-459	75.3	1128.16	-3.90518	-3.76563	-31.5278	3.61151e-218	1.81114e-217	1.42031e-218	TRUE
miR-133	363.13	4718.9	-3.69989	-3.56034	-63.1737	0	0	0	TRUE
miR-133a	363.13	4718.9	-3.69989	-3.56034	-63.1737	0	0	0	TRUE
miR-133-5p	363.13	4718.9	-3.69989	-3.56034	-63.1737	0	0	0	TRUE
miR-133a-3p	363.13	4718.9	-3.69989	-3.56034	-63.1737	0	0	0	TRUE
miR-133c	363.13	4718.9	-3.69989	-3.56034	-63.1737	0	0	0	TRUE
miR-133-3p	363.13	4718.9	-3.69989	-3.56034	-63.1737	0	0	0	TRUE
miR-133b	363.13	4718.9	-3.69989	-3.56034	-63.1737	0	0	0	TRUE
miR-133c-3p	363.13	4718.9	-3.69989	-3.56034	-63.1737	0	0	0	TRUE
miR-133d-3p	363.13	4718.9	-3.69989	-3.56034	-63.1737	0	0	0	TRUE
miR-449	5.02	59.64	-3.57052	-3.43097	-6.99909	2.57632e-12	4.79461e-12	3.76587e-13	TRUE
miR-153-3p	113.79	1351.81	-3.57045	-3.43089	-33.3218	1.86854e-243	1.04833e-242	8.11135e-244	TRUE
miR-153	113.79	1351.81	-3.57045	-3.43089	-33.3218	1.86854e-243	1.04833e-242	8.11135e-244	TRUE
miR-153a	113.79	1351.81	-3.57045	-3.43089	-33.3218	1.86854e-243	1.04833e-242	8.11135e-244	TRUE
miR-6240	45.18	492.02	-3.44496	-3.30541	-19.7935	3.38782e-87	1.0687e-86	8.39584e-88	TRUE
miR-1c-3p	1.67	17.39	-3.38034	-3.24079	-3.68951	0.000224686	0.000358424	2.81476e-05	TRUE
miR-133d	1.67	17.39	-3.38034	-3.24079	-3.68951	0.000224686	0.000358424	2.81476e-05	TRUE
miR-10a-5p	20164.8	180747	-3.16406	-3.02451	-364.626	0	0	0	TRUE
miR-10a	20164.8	180747	-3.16406	-3.02451	-364.626	0	0	0	TRUE
miR-10-5p	20164.8	180747	-3.16406	-3.02451	-364.626	0	0	0	TRUE
miR-4792	0	99.4	-3.16406	-3.16406	-9.76025	1.66737e-22	3.54463e-22	2.7847e-23	TRUE
miR-460a-5p	1.67	14.91	-3.15836	-3.01881	-3.30711	0.000942645	0.00141945	0.000111255	TRUE
miR-153-5p	1.67	14.91	-3.15836	-3.01881	-3.30711	0.000942645	0.00141945	0.000111255	TRUE
miR-153-2-5p	1.67	14.91	-3.15836	-3.01881	-3.30711	0.000942645	0.00141945	0.000111255	TRUE
miR-153-1-5p	1.67	14.91	-3.15836	-3.01881	-3.30711	0.000942645	0.00141945	0.000111255	TRUE
miR-5100	6.69	59.64	-3.1562	-3.01665	-6.61196	3.79262e-11	7.02863e-11	5.52178e-12	TRUE
miR-499-5p	3.35	29.82	-3.15405	-3.0145	-4.67377	2.95724e-06	5.13004e-06	4.01696e-07	TRUE
miR-499	3.35	29.82	-3.15405	-3.0145	-4.67377	2.95724e-06	5.13004e-06	4.01696e-07	TRUE
miR-499a	3.35	29.82	-3.15405	-3.0145	-4.67377	2.95724e-06	5.13004e-06	4.01696e-07	TRUE
miR-499a-5p	3.35	29.82	-3.15405	-3.0145	-4.67377	2.95724e-06	5.13004e-06	4.01696e-07	TRUE
miR-133b-3p	15.06	131.7	-3.12846	-2.98891	-9.78205	1.34456e-22	2.87145e-22	2.24672e-23	TRUE
miR-460-5p	6.69	57.15	-3.09468	-2.95512	-6.40841	1.4704e-10	2.68536e-10	2.1092e-11	TRUE
miR-184b	195.79	1448.72	-2.8874	-2.74785	-31.0994	2.45061e-212	1.22531e-211	9.62615e-213	TRUE
miR-196b	20.08	144.13	-2.84354	-2.70399	-9.72632	2.32857e-22	4.94776e-22	3.88702e-23	TRUE
miR-9b-5p	33.47	226.13	-2.75621	-2.61666	-11.9692	5.15183e-33	1.20086e-32	9.43407e-34	TRUE
miR-139-5p	80.32	531.78	-2.727	-2.58745	-18.2421	2.39001e-74	7.36802e-74	5.78841e-75	TRUE
miR-2187-3p	41.84	273.34	-2.70774	-2.56819	-13.0246	8.86243e-39	2.1806e-38	1.71311e-39	TRUE
miR-139	82	534.26	-2.70385	-2.56429	-18.1938	5.77411e-74	1.77551e-73	1.39232e-74	TRUE
miR-196a	118.81	762.88	-2.6828	-2.54325	-21.6412	7.356e-104	2.56484e-103	1.99348e-104	TRUE
miR-196	118.81	762.88	-2.6828	-2.54325	-21.6412	7.356e-104	2.56484e-103	1.99348e-104	TRUE
miR-196a-5p	118.81	762.88	-2.6828	-2.54325	-21.6412	7.356e-104	2.56484e-103	1.99348e-104	TRUE
miR-196-5p	118.81	762.88	-2.6828	-2.54325	-21.6412	7.356e-104	2.56484e-103	1.99348e-104	TRUE
miR-196-2	118.81	762.88	-2.6828	-2.54325	-21.6412	7.356e-104	2.56484e-103	1.99348e-104	TRUE
miR-92c	169.02	1058.58	-2.64686	-2.50731	-25.2895	4.1709e-141	1.70609e-140	1.34033e-141	TRUE
miR-92a	237.63	1376.66	-2.53438	-2.39483	-28.0882	1.36681e-173	6.34375e-173	4.98373e-174	TRUE
miR-33	31.8	181.4	-2.51208	-2.37252	-10.1401	3.66808e-24	7.89774e-24	6.20456e-25	TRUE
miR-217-5p	195.79	1013.86	-2.37248	-2.23293	-23.1144	3.31738e-118	1.24828e-117	9.78478e-119	TRUE
miR-217	195.79	1013.86	-2.37248	-2.23293	-23.1144	3.31738e-118	1.24828e-117	9.78478e-119	TRUE
miR-92-3p	277.79	1314.53	-2.24248	-2.10293	-25.352	8.53501e-142	3.49462e-141	2.74541e-142	TRUE
miR-460a-3p	26.77	121.76	-2.18535	-2.0458	-7.58081	3.43396e-14	6.59652e-14	5.17522e-15	TRUE
miR-460-3p	26.77	121.76	-2.18535	-2.0458	-7.58081	3.43396e-14	6.59652e-14	5.17522e-15	TRUE
miR-460	26.77	121.76	-2.18535	-2.0458	-7.58081	3.43396e-14	6.59652e-14	5.17522e-15	TRUE
miR-2187-5p	26.77	119.28	-2.15566	-2.01611	-7.43247	1.06591e-13	2.01399e-13	1.58186e-14	TRUE
miR-2187	26.77	119.28	-2.15566	-2.01611	-7.43247	1.06591e-13	2.01399e-13	1.58186e-14	TRUE
miR-92a-3p	15.06	64.61	-2.10104	-1.96148	-5.37255	7.76316e-08	1.38264e-07	1.08622e-08	TRUE
miR-187-3p	36.82	156.55	-2.08806	-1.94851	-8.32629	8.34165e-17	1.65105e-16	1.29374e-17	TRUE
miR-187	36.82	156.55	-2.08806	-1.94851	-8.32629	8.34165e-17	1.65105e-16	1.29374e-17	TRUE
miR-7	167.34	608.81	-1.86321	-1.72366	-15.1021	1.56896e-51	4.2251e-51	3.2557e-52	TRUE
miR-7-5p	167.34	608.81	-1.86321	-1.72366	-15.1021	1.56896e-51	4.2251e-51	3.2557e-52	TRUE
miR-7a	167.34	608.81	-1.86321	-1.72366	-15.1021	1.56896e-51	4.2251e-51	3.2557e-52	TRUE
miR-7a-5p	167.34	608.81	-1.86321	-1.72366	-15.1021	1.56896e-51	4.2251e-51	3.2557e-52	TRUE
miR-10c-5p	1738.69	6070.71	-1.80386	-1.66431	-46.5239	0	0	0	TRUE
miR-92b	1755.43	5881.85	-1.74445	-1.60489	-44.6166	0	0	0	TRUE
miR-92b-3p	1755.43	5881.85	-1.74445	-1.60489	-44.6166	0	0	0	TRUE
miR-33-5p	16.73	54.67	-1.70831	-1.56876	-4.23089	2.32764e-05	3.92136e-05	3.06105e-06	TRUE
miR-33a-5p	16.73	54.67	-1.70831	-1.56876	-4.23089	2.32764e-05	3.92136e-05	3.06105e-06	TRUE
miR-184	2483.37	7999.02	-1.68752	-1.54797	-50.683	0	0	0	TRUE
miR-184a	2483.37	7999.02	-1.68752	-1.54797	-50.683	0	0	0	TRUE
miR-184-3p	2483.37	7999.02	-1.68752	-1.54797	-50.683	0	0	0	TRUE
miR-199b-3-5p	122.16	372.74	-1.6094	-1.46985	-10.5298	6.29608e-26	1.37747e-25	1.08216e-26	TRUE
miR-216b	363.13	1080.95	-1.57374	-1.43419	-17.6052	2.24854e-69	6.74884e-69	5.29442e-70	TRUE
miR-10c	49438.1	144792	-1.55029	-1.41074	-201.377	0	0	0	TRUE
miR-145-3p	513.74	1473.57	-1.52021	-1.38065	-19.9724	9.57147e-89	3.03072e-88	2.37382e-89	TRUE
miR-145	513.74	1473.57	-1.52021	-1.38065	-19.9724	9.57147e-89	3.03072e-88	2.37382e-89	TRUE
miR-145a-3p	513.74	1473.57	-1.52021	-1.38065	-19.9724	9.57147e-89	3.03072e-88	2.37382e-89	TRUE
miR-217b	73.63	164.01	-1.15542	-1.01587	-5.22255	1.76477e-07	3.09913e-07	2.4261e-08	TRUE
miR-217a	73.63	164.01	-1.15542	-1.01587	-5.22255	1.76477e-07	3.09913e-07	2.4261e-08	TRUE
miR-25-5p	33.47	72.06	-1.10633	-0.966778	-3.32261	0.000891809	0.00134676	0.000105784	TRUE
miR-143-5p	369.83	772.82	-1.06327	-0.923718	-10.4743	1.1335e-25	2.47603e-25	1.94318e-26	TRUE
miR-29c	724.59	1503.39	-1.05298	-0.91343	-14.4722	1.81575e-47	4.78099e-47	3.756e-48	TRUE
miR-29a-3p	743	1528.24	-1.04044	-0.900885	-14.4222	3.75008e-47	9.79446e-47	7.63772e-48	TRUE
miR-29a	743	1528.24	-1.04044	-0.900885	-14.4222	3.75008e-47	9.79446e-47	7.63772e-48	TRUE
miR-29c-3p	743	1528.24	-1.04044	-0.900885	-14.4222	3.75008e-47	9.79446e-47	7.63772e-48	TRUE
miR-126-3p	9928.45	19069.4	-0.941621	-0.802069	-46.1455	0	0	0	TRUE
miR-126a-3p	9928.45	19069.4	-0.941621	-0.802069	-46.1455	0	0	0	TRUE
miR-126	9928.45	19069.4	-0.941621	-0.802069	-46.1455	0	0	0	TRUE
miR-126a	9928.45	19069.4	-0.941621	-0.802069	-46.1455	0	0	0	TRUE
miR-486	145.59	270.86	-0.895636	-0.756084	-5.22522	1.73952e-07	3.0734e-07	2.40944e-08	TRUE
miR-486-5p	145.59	270.86	-0.895636	-0.756084	-5.22522	1.73952e-07	3.0734e-07	2.40944e-08	TRUE
miR-3107-5p	145.59	270.86	-0.895636	-0.756084	-5.22522	1.73952e-07	3.0734e-07	2.40944e-08	TRUE
miR-22b-3p	115.47	213.7	-0.888069	-0.748517	-4.60082	4.20839e-06	7.26747e-06	5.70941e-07	TRUE
miR-153c	138.89	253.46	-0.867815	-0.728263	-4.89214	9.97473e-07	1.7386e-06	1.36558e-07	TRUE
miR-99b	843.41	1528.24	-0.857565	-0.718013	-11.8647	1.80461e-32	4.08636e-32	3.2103e-33	TRUE
miR-99a-5p	880.22	1580.42	-0.844372	-0.70482	-11.871	1.67438e-32	3.85058e-32	3.00353e-33	TRUE
miR-99	880.22	1580.42	-0.844372	-0.70482	-11.871	1.67438e-32	3.85058e-32	3.00353e-33	TRUE
miR-99a	880.22	1580.42	-0.844372	-0.70482	-11.871	1.67438e-32	3.85058e-32	3.00353e-33	TRUE
miR-99-5p	880.22	1580.42	-0.844372	-0.70482	-11.871	1.67438e-32	3.85058e-32	3.00353e-33	TRUE
miR-25	14419.9	24245.6	-0.749656	-0.610104	-40.9197	0	0	0	TRUE
miR-25-3p	14419.9	24245.6	-0.749656	-0.610104	-40.9197	0	0	0	TRUE
miR-7977	217.55	365.29	-0.747695	-0.608143	-5.00749	5.51433e-07	9.61749e-07	7.55562e-08	TRUE
miR-125-5p	5447.01	9122.21	-0.743919	-0.604367	-24.886	1.0561e-136	4.19943e-136	3.2155e-137	TRUE
miR-125b	5447.01	9122.21	-0.743919	-0.604367	-24.886	1.0561e-136	4.19943e-136	3.2155e-137	TRUE
miR-125	5447.01	9122.21	-0.743919	-0.604367	-24.886	1.0561e-136	4.19943e-136	3.2155e-137	TRUE
miR-125a-5p	5447.01	9122.21	-0.743919	-0.604367	-24.886	1.0561e-136	4.19943e-136	3.2155e-137	TRUE
miR-125b-5p	5447.01	9122.21	-0.743919	-0.604367	-24.886	1.0561e-136	4.19943e-136	3.2155e-137	TRUE
miR-125a	5447.01	9122.21	-0.743919	-0.604367	-24.886	1.0561e-136	4.19943e-136	3.2155e-137	TRUE
miR-143	266396	440811	-0.726586	-0.587034	-168.996	0	0	0	TRUE
miR-143-3p	266398	440811	-0.726577	-0.587024	-168.994	0	0	0	TRUE
miR-100-5p	15882.5	26211.1	-0.722741	-0.583189	-40.8598	0	0	0	TRUE
miR-100b	15882.5	26211.1	-0.722741	-0.583189	-40.8598	0	0	0	TRUE
miR-100a-5p	15882.5	26211.1	-0.722741	-0.583189	-40.8598	0	0	0	TRUE
miR-458	682.76	1113.25	-0.705327	-0.565775	-8.19269	2.55454e-16	5.0266e-16	3.94896e-17	TRUE
miR-125c	4931.59	7867.32	-0.673819	-0.534267	-20.6799	5.25573e-95	1.75539e-94	1.37906e-95	TRUE
miR-22-5p	224.24	355.35	-0.664197	-0.524645	-4.32288	1.54005e-05	2.64431e-05	2.0774e-06	TRUE
miR-27c-3p	28965.4	45790	-0.660703	-0.521151	-48.7885	0	0	0	TRUE
miR-27c	28965.4	45790	-0.660703	-0.521151	-48.7885	0	0	0	TRUE
miR-15a	1414.05	2211.6	-0.645257	-0.505705	-10.4294	1.81962e-25	3.96553e-25	3.11295e-26	TRUE
let-7j	811.61	1257.38	-0.631562	-0.49201	-7.66912	1.73183e-14	3.3344e-14	2.61955e-15	TRUE
miR-30e-5p	16503.3	25331.5	-0.618172	-0.47862	-33.5688	4.79232e-247	2.82435e-246	2.21729e-247	TRUE
miR-30a-5p	16503.3	25331.5	-0.618172	-0.47862	-33.5688	4.79232e-247	2.82435e-246	2.21729e-247	TRUE
miR-338-3p	2551.98	3891.42	-0.60868	-0.469128	-12.9155	3.67826e-38	8.97683e-38	7.00757e-39	TRUE
miR-338	2551.98	3891.42	-0.60868	-0.469128	-12.9155	3.67826e-38	8.97683e-38	7.00757e-39	TRUE
miR-30d-5p	16975.2	25801.1	-0.604001	-0.464449	-32.9564	3.42443e-238	1.78546e-237	1.38805e-238	TRUE
miR-199a-5p	912.02	1379.14	-0.596632	-0.45708	-7.50694	6.05232e-14	1.15211e-13	8.99004e-15	TRUE
miR-199-5p	912.02	1379.14	-0.596632	-0.45708	-7.50694	6.05232e-14	1.15211e-13	8.99004e-15	TRUE
miR-199b-2-5p	912.02	1379.14	-0.596632	-0.45708	-7.50694	6.05232e-14	1.15211e-13	8.99004e-15	TRUE
miR-22b	784.84	1167.92	-0.573471	-0.433919	-6.58453	4.56322e-11	8.44557e-11	6.62911e-12	TRUE
miR-101b	1373.88	2010.32	-0.549169	-0.409617	-8.18939	2.62544e-16	5.15886e-16	4.04908e-17	TRUE
miR-144-3p	431.74	626.2	-0.536461	-0.396909	-4.43855	9.0569e-06	1.55891e-05	1.2247e-06	TRUE
miR-27d	704.51	1018.83	-0.532221	-0.392669	-5.6052	2.0801e-08	3.711e-08	2.91417e-09	TRUE
miR-144	433.42	626.2	-0.530858	-0.391306	-4.38014	1.18604e-05	2.04062e-05	1.60314e-06	TRUE
miR-16b	3989.45	5665.66	-0.506054	-0.366502	-12.3936	2.82951e-35	6.7259e-35	5.275e-36	TRUE
miR-16	3989.45	5665.66	-0.506054	-0.366502	-12.3936	2.82951e-35	6.7259e-35	5.275e-36	TRUE
miR-16-5p	3989.45	5665.66	-0.506054	-0.366502	-12.3936	2.82951e-35	6.7259e-35	5.275e-36	TRUE
miR-16b-5p	3989.45	5665.66	-0.506054	-0.366502	-12.3936	2.82951e-35	6.7259e-35	5.275e-36	TRUE
miR-101-3p	7105.38	10061.5	-0.501865	-0.362313	-16.3395	5.1633e-60	1.52577e-59	1.18616e-60	TRUE
miR-101	7105.38	10061.5	-0.501865	-0.362313	-16.3395	5.1633e-60	1.52577e-59	1.18616e-60	TRUE
miR-101a	7105.38	10061.5	-0.501865	-0.362313	-16.3395	5.1633e-60	1.52577e-59	1.18616e-60	TRUE
miR-101b-3p	7105.38	10061.5	-0.501865	-0.362313	-16.3395	5.1633e-60	1.52577e-59	1.18616e-60	TRUE
miR-101a-3p	7105.38	10061.5	-0.501865	-0.362313	-16.3395	5.1633e-60	1.52577e-59	1.18616e-60	TRUE
miR-101c	7105.38	10061.5	-0.501865	-0.362313	-16.3395	5.1633e-60	1.52577e-59	1.18616e-60	TRUE
miR-235-3p	12182.6	17014.4	-0.481937	-0.342385	-20.1497	2.70765e-90	8.78185e-90	6.89116e-91	TRUE
miR-27a-3p	2503.45	3329.82	-0.411527	-0.271975	-7.16709	7.66109e-13	1.43241e-12	1.12133e-13	TRUE
miR-27a	2503.45	3329.82	-0.411527	-0.271975	-7.16709	7.66109e-13	1.43241e-12	1.12133e-13	TRUE
miR-2184	3967.7	5128.92	-0.370352	-0.2308	-7.60252	2.90428e-14	5.58924e-14	4.39098e-15	TRUE
miR-99b-5p	2858.22	3536.07	-0.30703	-0.167478	-4.63113	3.63675e-06	6.28547e-06	4.93794e-07	TRUE
miR-10b	77054.7	90325.1	-0.229244	-0.0896921	-12.7134	4.97992e-37	1.20695e-36	9.48194e-38	TRUE
miR-22a	80431.6	85320.4	-0.0851276	0.0544244	7.68721	1.50377e-14	2.92342e-14	2.2935e-15	TRUE
miR-22	80431.6	85320.4	-0.0851276	0.0544244	7.68721	1.50377e-14	2.92342e-14	2.2935e-15	TRUE
let-7j-5p	190277	199508	-0.068347	0.0712051	15.4382	9.061e-54	2.52328e-53	1.95897e-54	TRUE
let-7	190277	199506	-0.068329	0.071223	15.442	8.53726e-54	2.42562e-53	1.89154e-54	TRUE
let-7-5p	190277	199506	-0.068329	0.071223	15.442	8.53726e-54	2.42562e-53	1.89154e-54	TRUE
let-7a	190277	199506	-0.068329	0.071223	15.442	8.53726e-54	2.42562e-53	1.89154e-54	TRUE
let-7a-5p	190277	199506	-0.068329	0.071223	15.442	8.53726e-54	2.42562e-53	1.89154e-54	TRUE
miR-30a-3p	5783.37	5914.16	-0.0322629	0.107289	4.02401	5.72153e-05	9.34512e-05	7.31465e-06	TRUE
miR-30e-3p	5783.37	5914.16	-0.0322629	0.107289	4.02401	5.72153e-05	9.34512e-05	7.31465e-06	TRUE
miR-30b-3p	5783.37	5914.16	-0.0322629	0.107289	4.02401	5.72153e-05	9.34512e-05	7.31465e-06	TRUE
miR-126-5p	17837.1	17523.8	0.0255638	0.165116	10.7684	4.8513e-27	1.06777e-26	8.35137e-28	TRUE
miR-126a-5p	17837.1	17523.8	0.0255638	0.165116	10.7684	4.8513e-27	1.06777e-26	8.35137e-28	TRUE
miR-126b-5p	17837.1	17523.8	0.0255638	0.165116	10.7684	4.8513e-27	1.06777e-26	8.35137e-28	TRUE
miR-126b	17837.1	17523.8	0.0255638	0.165116	10.7684	4.8513e-27	1.06777e-26	8.35137e-28	TRUE
miR-145-5p	2789.6	2738.4	0.0267251	0.166277	4.28712	1.81e-05	3.08328e-05	2.41395e-06	TRUE
miR-145a-5p	2789.6	2738.4	0.0267251	0.166277	4.28712	1.81e-05	3.08328e-05	2.41395e-06	TRUE
miR-30d	19324.8	18758.8	0.0428814	0.182433	12.3471	5.04916e-35	1.19012e-34	9.29243e-36	TRUE
miR-27d-3p	32509.7	31161.1	0.0611218	0.200674	17.562	4.81755e-69	1.44286e-68	1.13353e-69	TRUE
miR-27b-3p	32631.8	31240.7	0.0628558	0.202408	17.7417	1.99951e-70	6.06416e-70	4.72489e-71	TRUE
miR-27b	32631.8	31240.7	0.0628558	0.202408	17.7417	1.99951e-70	6.06416e-70	4.72489e-71	TRUE
miR-27-3p	32631.8	31240.7	0.0628558	0.202408	17.7417	1.99951e-70	6.06416e-70	4.72489e-71	TRUE
let-7i-5p	8537.83	7907.08	0.110724	0.250276	11.1264	9.33466e-29	2.08401e-28	1.63505e-29	TRUE
let-7i	8537.83	7899.62	0.112086	0.251638	11.1843	4.86827e-29	1.08889e-28	8.55443e-30	TRUE
miR-451-5p	6200.05	5640.81	0.136378	0.27593	10.4068	2.3084e-25	4.99835e-25	3.91267e-26	TRUE
miR-451	6200.05	5640.81	0.136378	0.27593	10.4068	2.3084e-25	4.99835e-25	3.91267e-26	TRUE
miR-451a	6200.05	5640.81	0.136378	0.27593	10.4068	2.3084e-25	4.99835e-25	3.91267e-26	TRUE
miR-23b-3p	938.79	852.33	0.13939	0.278942	4.09144	4.28706e-05	7.06528e-05	5.52567e-06	TRUE
miR-23-3p	938.79	852.33	0.13939	0.278942	4.09144	4.28706e-05	7.06528e-05	5.52567e-06	TRUE
miR-23b	938.79	849.85	0.143594	0.283146	4.15008	3.32366e-05	5.50995e-05	4.32783e-06	TRUE
miR-24b	525.46	467.17	0.169633	0.309185	3.37512	0.000737848	0.00111989	8.75846e-05	TRUE
miR-24a	525.46	467.17	0.169633	0.309185	3.37512	0.000737848	0.00111989	8.75846e-05	TRUE
miR-24b-3p	525.46	467.17	0.169633	0.309185	3.37512	0.000737848	0.00111989	8.75846e-05	TRUE
miR-24a-3p	525.46	467.17	0.169633	0.309185	3.37512	0.000737848	0.00111989	8.75846e-05	TRUE
miR-93	532.15	464.68	0.195595	0.335147	3.66521	0.000247135	0.00039267	3.08428e-05	TRUE
miR-24	507.05	442.32	0.197038	0.33659	3.59222	0.000327867	0.000520257	4.08566e-05	TRUE
miR-24-3p	507.05	442.32	0.197038	0.33659	3.59222	0.000327867	0.000520257	4.08566e-05	TRUE
miR-1260	486.97	422.44	0.205086	0.344638	3.59954	0.000318786	0.000506229	3.977e-05	TRUE
let-7g	19731.4	17091.4	0.20722	0.346772	23.0493	1.49596e-117	5.59903e-117	4.3889e-118	TRUE
miR-26a	168695	141684	0.251742	0.391294	75.5467	0	0	0	TRUE
miR-26	168695	141684	0.251742	0.391294	75.5467	0	0	0	TRUE
miR-26a-5p	168695	141684	0.251742	0.391294	75.5467	0	0	0	TRUE
miR-26-5p	168695	141684	0.251742	0.391294	75.5467	0	0	0	TRUE
miR-181c	1683.47	1406.48	0.259349	0.398901	7.67396	1.66765e-14	3.21378e-14	2.52363e-15	TRUE
miR-181a-3p	6067.85	5054.37	0.263654	0.403206	14.7159	5.09751e-49	1.34473e-48	1.05578e-49	TRUE
miR-181a-2-3p	6067.85	5054.37	0.263654	0.403206	14.7159	5.09751e-49	1.34473e-48	1.05578e-49	TRUE
miR-199c	10129.3	8257.45	0.294761	0.434313	20.3706	3.04658e-92	1.00399e-91	7.80183e-93	TRUE
miR-199-3p	10129.3	8257.45	0.294761	0.434313	20.3706	3.04658e-92	1.00399e-91	7.80183e-93	TRUE
miR-199	10129.3	8257.45	0.294761	0.434313	20.3706	3.04658e-92	1.00399e-91	7.80183e-93	TRUE
miR-199b	10129.3	8257.45	0.294761	0.434313	20.3706	3.04658e-92	1.00399e-91	7.80183e-93	TRUE
miR-199a	10129.3	8257.45	0.294761	0.434313	20.3706	3.04658e-92	1.00399e-91	7.80183e-93	TRUE
miR-199a-3p	10125.9	8252.48	0.295152	0.434704	20.3842	2.30755e-92	7.69792e-92	6.04518e-93	TRUE
miR-199b-3p	10125.9	8252.48	0.295152	0.434704	20.3842	2.30755e-92	7.69792e-92	6.04518e-93	TRUE
miR-30a	699.49	569.05	0.297748	0.4373	5.38678	7.17321e-08	1.27811e-07	1.0041e-08	TRUE
miR-210-5p	1060.95	832.45	0.349921	0.489473	7.35885	1.85505e-13	3.4925e-13	2.73701e-14	TRUE
miR-210-3p	1060.95	832.45	0.349921	0.489473	7.35885	1.85505e-13	3.4925e-13	2.73701e-14	TRUE
miR-455-5p	808.27	633.66	0.351128	0.49068	6.43752	1.2144e-10	2.23481e-10	1.75186e-11	TRUE
miR-455	808.27	633.66	0.351128	0.49068	6.43752	1.2144e-10	2.23481e-10	1.75186e-11	TRUE
miR-455a	808.27	633.66	0.351128	0.49068	6.43752	1.2144e-10	2.23481e-10	1.75186e-11	TRUE
miR-130b	1186.46	929.37	0.352338	0.49189	7.81712	5.40447e-15	1.05505e-14	8.28476e-16	TRUE
miR-9a	214.2	166.49	0.363523	0.503075	3.39039	0.000697933	0.00107739	8.3628e-05	TRUE
miR-9-5p	214.2	166.49	0.363523	0.503075	3.39039	0.000697933	0.00107739	8.3628e-05	TRUE
miR-9a-5p	214.2	166.49	0.363523	0.503075	3.39039	0.000697933	0.00107739	8.3628e-05	TRUE
miR-9-1	214.2	166.49	0.363523	0.503075	3.39039	0.000697933	0.00107739	8.3628e-05	TRUE
miR-9-2	214.2	166.49	0.363523	0.503075	3.39039	0.000697933	0.00107739	8.3628e-05	TRUE
miR-489-3p	326.32	250.98	0.378715	0.518267	4.29971	1.71018e-05	2.92925e-05	2.29751e-06	TRUE
miR-489	326.32	250.98	0.378715	0.518267	4.29971	1.71018e-05	2.92925e-05	2.29751e-06	TRUE
miR-30c-5p	6312.17	4736.3	0.414376	0.553928	20.0882	9.35964e-90	3.00208e-89	2.33708e-90	TRUE
let-7b-5p	15275	11122.6	0.457684	0.597236	33.4429	3.26862e-245	1.91695e-244	1.50179e-245	TRUE
let-7b	15275	11122.6	0.457684	0.597236	33.4429	3.26862e-245	1.91695e-244	1.50179e-245	TRUE
miR-101b-5p	393.26	278.31	0.498791	0.638343	5.69405	1.24058e-08	2.22269e-08	1.74617e-09	TRUE
miR-15b	3544.32	2422.82	0.548822	0.688374	18.2752	1.30388e-74	4.02407e-74	3.1602e-75	TRUE
miR-16a	142.24	96.91	0.55361	0.693162	3.68338	0.000230158	0.000366389	2.87459e-05	TRUE
miR-16a-5p	142.24	96.91	0.55361	0.693162	3.68338	0.000230158	0.000366389	2.87459e-05	TRUE
miR-140-5p	120.49	82	0.555218	0.69477	3.39701	0.000681267	0.00106913	8.3628e-05	TRUE
let-7d	21267.6	14459.9	0.556604	0.696156	45.2171	0	0	0	TRUE
let-7d-5p	21267.6	14459.9	0.556604	0.696156	45.2171	0	0	0	TRUE
miR-181a	498250	333337	0.579887	0.719439	225.982	0	0	0	TRUE
miR-181a-5p	498250	333337	0.579887	0.719439	225.982	0	0	0	TRUE
miR-202-5p	31082.2	20786.5	0.580443	0.719995	56.3062	0	0	0	TRUE
miR-202	31082.2	20786.5	0.580443	0.719995	56.3062	0	0	0	TRUE
let-7b-3p	589.05	387.65	0.603635	0.743187	7.96732	1.6215e-15	3.17652e-15	2.49377e-16	TRUE
let-7a-3p	589.05	387.65	0.603635	0.743187	7.96732	1.6215e-15	3.17652e-15	2.49377e-16	TRUE
let-7f-5p	21255.9	13873.4	0.615539	0.755091	48.5332	0	0	0	TRUE
let-7f	21255.9	13873.4	0.615539	0.755091	48.5332	0	0	0	TRUE
miR-2188-5p	3624.65	2353.24	0.623193	0.762745	20.2156	7.13368e-91	2.32086e-90	1.82118e-91	TRUE
miR-2188	3624.65	2353.24	0.623193	0.762745	20.2156	7.13368e-91	2.32086e-90	1.82118e-91	TRUE
miR-26b	23011.3	14437.5	0.672522	0.812074	53.7752	0	0	0	TRUE
miR-26b-5p	23011.3	14437.5	0.672522	0.812074	53.7752	0	0	0	TRUE
let-7e-5p	55301.8	34115.7	0.696888	0.83644	85.5215	0	0	0	TRUE
let-7e	55301.8	34115.7	0.696888	0.83644	85.5215	0	0	0	TRUE
let-7k-5p	55301.8	34115.7	0.696888	0.83644	85.5215	0	0	0	TRUE
miR-21-5p	669.37	412.5	0.69841	0.837962	9.42026	4.49967e-21	9.49617e-21	7.4212e-22	TRUE
miR-21a-5p	669.37	412.5	0.69841	0.837962	9.42026	4.49967e-21	9.49617e-21	7.4212e-22	TRUE
miR-19c	351.42	216.19	0.700897	0.840449	6.84293	7.75909e-12	1.44303e-11	1.13366e-12	TRUE
miR-27e	1829.06	1078.46	0.76213	0.901682	16.5722	1.10674e-61	3.30999e-61	2.59852e-62	TRUE
miR-107b	4140.06	2373.12	0.802867	0.942419	25.8762	1.23382e-147	5.08148e-147	3.99207e-148	TRUE
miR-103-3p	4151.77	2378.09	0.803923	0.943475	25.9371	2.54296e-148	1.06612e-147	8.24404e-149	TRUE
miR-103	4151.77	2378.09	0.803923	0.943475	25.9371	2.54296e-148	1.06612e-147	8.24404e-149	TRUE
miR-107	4151.77	2378.09	0.803923	0.943475	25.9371	2.54296e-148	1.06612e-147	8.24404e-149	TRUE
miR-107a	4151.77	2378.09	0.803923	0.943475	25.9371	2.54296e-148	1.06612e-147	8.24404e-149	TRUE
miR-103a-3p	4151.77	2378.09	0.803923	0.943475	25.9371	2.54296e-148	1.06612e-147	8.24404e-149	TRUE
miR-103b-3p	4151.77	2378.09	0.803923	0.943475	25.9371	2.54296e-148	1.06612e-147	8.24404e-149	TRUE
let-7h	7624.14	4336.22	0.814137	0.953689	35.4664	1.62295e-275	1.01631e-274	7.96644e-276	TRUE
miR-429-3p	80.32	44.73	0.844517	0.984069	3.73633	0.000186724	0.000299056	2.34184e-05	TRUE
miR-429	80.32	44.73	0.844517	0.984069	3.73633	0.000186724	0.000299056	2.34184e-05	TRUE
miR-429a	80.32	44.73	0.844517	0.984069	3.73633	0.000186724	0.000299056	2.34184e-05	TRUE
miR-130b-3p	358.11	198.8	0.849085	0.988637	7.91973	2.38027e-15	4.65212e-15	3.65391e-16	TRUE
miR-181b	40205.8	21559.3	0.89909	1.03864	87.4207	0	0	0	TRUE
miR-181b-5p	40205.8	21559.3	0.89909	1.03864	87.4207	0	0	0	TRUE
miR-140-3p	3144.37	1677.33	0.906604	1.04616	24.5871	1.73629e-133	6.64036e-133	5.1674e-134	TRUE
miR-140	3144.37	1677.33	0.906604	1.04616	24.5871	1.73629e-133	6.64036e-133	5.1674e-134	TRUE
miR-301a-3p	2506.8	1334.41	0.909645	1.0492	22.0054	2.55446e-107	9.01134e-107	7.07942e-108	TRUE
miR-222-3p	2485.04	1307.08	0.926922	1.06647	22.2039	3.14761e-109	1.12167e-108	8.73058e-110	TRUE
miR-222a	2485.04	1307.08	0.926922	1.06647	22.2039	3.14761e-109	1.12167e-108	8.73058e-110	TRUE
miR-222a-3p	2485.04	1307.08	0.926922	1.06647	22.2039	3.14761e-109	1.12167e-108	8.73058e-110	TRUE
miR-222	2483.37	1302.11	0.931448	1.071	22.2732	6.72452e-110	2.42094e-109	1.90192e-110	TRUE
miR-462	33572.3	17267.8	0.959183	1.09874	83.627	0	0	0	TRUE
miR-146-5p	281.14	144.13	0.963918	1.10347	7.67794	1.61664e-14	3.12766e-14	2.4498e-15	TRUE
miR-30c	26005.1	13282	0.969321	1.10887	74.1466	0	0	0	TRUE
miR-146b-5p	282.81	144.13	0.972462	1.11201	7.74886	9.27216e-15	1.80716e-14	1.41874e-15	TRUE
miR-146b	282.81	144.13	0.972462	1.11201	7.74886	9.27216e-15	1.80716e-14	1.41874e-15	TRUE
miR-19b	5529.01	2750.83	1.00715	1.14671	35.1203	3.30551e-270	2.01883e-269	1.55331e-270	TRUE
miR-19b-3p	5529.01	2750.83	1.00715	1.14671	35.1203	3.30551e-270	2.01883e-269	1.55331e-270	TRUE
let-7f-2-3p	66.94	32.3	1.05133	1.19089	3.98251	6.81912e-05	0.000109885	8.62771e-06	TRUE
miR-214-5p	535.5	255.95	1.06502	1.20458	11.3666	6.13647e-30	1.37584e-29	1.07886e-30	TRUE
miR-130c	4273.94	1985.47	1.10609	1.24564	32.9716	2.07781e-238	1.10179e-237	8.61234e-239	TRUE
miR-130	4273.94	1985.47	1.10609	1.24564	32.9716	2.07781e-238	1.10179e-237	8.61234e-239	TRUE
miR-130a-3p	4273.94	1985.47	1.10609	1.24564	32.9716	2.07781e-238	1.10179e-237	8.61234e-239	TRUE
miR-20a-5p	965.57	437.35	1.14259	1.28214	16.029	8.01428e-58	2.31934e-57	1.80595e-58	TRUE
miR-20	965.57	437.35	1.14259	1.28214	16.029	8.01428e-58	2.31934e-57	1.80595e-58	TRUE
miR-20a	965.57	437.35	1.14259	1.28214	16.029	8.01428e-58	2.31934e-57	1.80595e-58	TRUE
miR-454-3p	485.29	208.73	1.21721	1.35676	11.8704	1.68656e-32	3.83765e-32	3.00353e-33	TRUE
miR-454	485.29	208.73	1.21721	1.35676	11.8704	1.68656e-32	3.83765e-32	3.00353e-33	TRUE
miR-454b	485.29	208.73	1.21721	1.35676	11.8704	1.68656e-32	3.83765e-32	3.00353e-33	TRUE
miR-456	4521.6	1943.22	1.21838	1.35794	36.2583	7.34939e-288	4.7146e-287	3.68977e-288	TRUE
miR-456-3p	4521.6	1943.22	1.21838	1.35794	36.2583	7.34939e-288	4.7146e-287	3.68977e-288	TRUE
miR-10d-5p	1502.74	628.69	1.25717	1.39673	21.3555	3.4681e-101	1.18951e-100	9.32968e-102	TRUE
miR-10b-5p	1502.74	628.69	1.25717	1.39673	21.3555	3.4681e-101	1.18951e-100	9.32968e-102	TRUE
miR-10d	1491.02	618.75	1.26887	1.40842	21.4067	1.15626e-101	3.97877e-101	3.12322e-102	TRUE
miR-221-3p	4822.82	2000.38	1.2696	1.40915	38.5157	0	0	0	TRUE
miR-221	4822.82	2000.38	1.2696	1.40915	38.5157	0	0	0	TRUE
let-7j-3p	321.3	131.7	1.28667	1.42622	10.0317	1.10584e-23	2.37672e-23	1.86671e-24	TRUE
let-7a-4-3p	321.3	131.7	1.28667	1.42622	10.0317	1.10584e-23	2.37672e-23	1.86671e-24	TRUE
miR-203	36.82	14.91	1.30421	1.44376	3.42728	0.000609649	0.000961942	7.54864e-05	TRUE
miR-203a	36.82	14.91	1.30421	1.44376	3.42728	0.000609649	0.000961942	7.54864e-05	TRUE
miR-203-3p	36.82	14.91	1.30421	1.44376	3.42728	0.000609649	0.000961942	7.54864e-05	TRUE
miR-203a-3p	36.82	14.91	1.30421	1.44376	3.42728	0.000609649	0.000961942	7.54864e-05	TRUE
miR-365-3p	227.59	91.94	1.30767	1.44722	8.53621	1.38694e-17	2.77717e-17	2.17041e-18	TRUE
miR-365	227.59	91.94	1.30767	1.44722	8.53621	1.38694e-17	2.77717e-17	2.17041e-18	TRUE
miR-365a	227.59	91.94	1.30767	1.44722	8.53621	1.38694e-17	2.77717e-17	2.17041e-18	TRUE
miR-365a-3p	227.59	91.94	1.30767	1.44722	8.53621	1.38694e-17	2.77717e-17	2.17041e-18	TRUE
miR-365b-3p	227.59	91.94	1.30767	1.44722	8.53621	1.38694e-17	2.77717e-17	2.17041e-18	TRUE
miR-19a-3p	2178.8	867.24	1.32903	1.46858	26.7028	4.36803e-157	1.94675e-156	1.50939e-157	TRUE
miR-19a	2175.46	864.76	1.33095	1.4705	26.7083	3.77089e-157	1.70501e-156	1.33948e-157	TRUE
miR-17-5p	2021.5	787.73	1.35965	1.49921	26.1182	2.26758e-150	9.81997e-150	7.60504e-151	TRUE
miR-17a-5p	2021.5	787.73	1.35965	1.49921	26.1182	2.26758e-150	9.81997e-150	7.60504e-151	TRUE
miR-106a	2021.5	787.73	1.35965	1.49921	26.1182	2.26758e-150	9.81997e-150	7.60504e-151	TRUE
miR-138b	78.65	29.82	1.39917	1.53872	5.2514	1.50946e-07	2.68497e-07	2.10934e-08	TRUE
miR-148	2436.51	899.55	1.43754	1.57709	29.7595	1.30801e-194	6.33295e-194	4.96097e-195	TRUE
miR-21	245206	90481.6	1.4383	1.57785	299.003	0	0	0	TRUE
miR-724	192.44	69.58	1.46766	1.60722	8.47879	2.27544e-17	4.52399e-17	3.55242e-18	TRUE
miR-17	1983.01	715.66	1.47035	1.6099	27.2505	1.63867e-163	7.41723e-163	5.82707e-164	TRUE
miR-205a	1178.09	417.47	1.49671	1.63626	21.2505	3.2611e-100	1.10321e-99	8.57044e-101	TRUE
miR-205	1178.09	417.47	1.49671	1.63626	21.2505	3.2611e-100	1.10321e-99	8.57044e-101	TRUE
miR-205-5p	1178.09	417.47	1.49671	1.63626	21.2505	3.2611e-100	1.10321e-99	8.57044e-101	TRUE
let-7f-3p	30.12	9.94	1.5994	1.73896	3.54743	0.000389015	0.00061566	4.82943e-05	TRUE
let-7f-1-3p	30.12	9.94	1.5994	1.73896	3.54743	0.000389015	0.00061566	4.82943e-05	TRUE
miR-9	40.16	12.42	1.69309	1.83265	4.24739	2.16278e-05	3.66935e-05	2.88211e-06	TRUE
miR-301a	169.02	47.21	1.84003	1.97958	9.17553	4.49365e-20	9.22197e-20	7.21321e-21	TRUE
miR-301-3p	169.02	47.21	1.84003	1.97958	9.17553	4.49365e-20	9.22197e-20	7.21321e-21	TRUE
miR-9b-3p	80.32	22.36	1.84484	1.98439	6.33528	2.36915e-10	4.30708e-10	3.38369e-11	TRUE
miR-30b-5p	4643.76	1220.11	1.92828	2.06783	49.4773	0	0	0	TRUE
miR-30b	4643.76	1220.11	1.92828	2.06783	49.4773	0	0	0	TRUE
miR-30e	4643.76	1220.11	1.92828	2.06783	49.4773	0	0	0	TRUE
miR-375-3p	267.75	69.58	1.94414	2.08369	11.9386	7.44947e-33	1.73019e-32	1.35514e-33	TRUE
miR-375	267.75	69.58	1.94414	2.08369	11.9386	7.44947e-33	1.73019e-32	1.35514e-33	TRUE
miR-375a-3p	267.75	69.58	1.94414	2.08369	11.9386	7.44947e-33	1.73019e-32	1.35514e-33	TRUE
miR-138-5p	336.36	86.97	1.95142	2.09097	13.4108	5.22462e-41	1.30538e-40	1.01886e-41	TRUE
miR-138	336.36	86.97	1.95142	2.09097	13.4108	5.22462e-41	1.30538e-40	1.01886e-41	TRUE
miR-138a	336.36	86.97	1.95142	2.09097	13.4108	5.22462e-41	1.30538e-40	1.01886e-41	TRUE
miR-731	6675.3	1687.27	1.98414	2.12369	60.3367	0	0	0	TRUE
miR-142a-5p	24867.1	6103.01	2.02665	2.1662	117.923	0	0	0	TRUE
miR-142a	24867.1	6103.01	2.02665	2.1662	117.923	0	0	0	TRUE
miR-142b	24867.1	6103.01	2.02665	2.1662	117.923	0	0	0	TRUE
miR-142	24781.8	6003.61	2.04538	2.18493	118.354	0	0	0	TRUE
miR-142-5p	24781.8	6003.61	2.04538	2.18493	118.354	0	0	0	TRUE
miR-214-3p	1894.32	449.77	2.07442	2.21397	32.9876	1.22303e-238	6.6274e-238	5.12728e-239	TRUE
miR-1388	2802.99	660.99	2.08427	2.22382	40.2367	0	0	0	TRUE
miR-1388-3p	2791.28	651.05	2.10009	2.23964	40.3275	0	0	0	TRUE
miR-375b-3p	130.53	29.82	2.13003	2.26958	8.79154	1.47528e-18	3.0129e-18	2.36697e-19	TRUE
miR-214	1827.38	410.02	2.15601	2.29556	33.1219	1.43919e-240	7.93159e-240	6.23115e-241	TRUE
miR-204a-5p	3109.23	693.3	2.16501	2.30456	43.3063	0	0	0	TRUE
miR-204	3109.23	693.3	2.16501	2.30456	43.3063	0	0	0	TRUE
miR-204b	3109.23	693.3	2.16501	2.30456	43.3063	0	0	0	TRUE
miR-204a	3109.23	693.3	2.16501	2.30456	43.3063	0	0	0	TRUE
miR-211	3109.23	693.3	2.16501	2.30456	43.3063	0	0	0	TRUE
miR-204-5p	3109.23	693.3	2.16501	2.30456	43.3063	0	0	0	TRUE
miR-221-5p	123.83	27.33	2.1798	2.31936	8.67557	4.11468e-18	8.28651e-18	6.50998e-19	TRUE
miR-146a	52341.5	10720	2.28765	2.4272	183.237	0	0	0	TRUE
miR-146a-5p	52321.4	10710.1	2.28843	2.42798	183.236	0	0	0	TRUE
miR-455b	38.49	7.45	2.36917	2.50872	5.06283	4.13081e-07	7.21199e-07	5.66465e-08	TRUE
miR-193-3p	125.51	22.36	2.48881	2.62836	9.38182	6.48412e-21	1.35448e-20	1.05936e-21	TRUE
miR-193a-3p	125.51	22.36	2.48881	2.62836	9.38182	6.48412e-21	1.35448e-20	1.05936e-21	TRUE
miR-193a	125.51	22.36	2.48881	2.62836	9.38182	6.48412e-21	1.35448e-20	1.05936e-21	TRUE
miR-193	125.51	22.36	2.48881	2.62836	9.38182	6.48412e-21	1.35448e-20	1.05936e-21	TRUE
miR-193b-3p	125.51	22.36	2.48881	2.62836	9.38182	6.48412e-21	1.35448e-20	1.05936e-21	TRUE
miR-72-5p	284.48	49.7	2.51701	2.65656	14.2065	8.35125e-46	2.15442e-45	1.68633e-46	TRUE
miR-31	284.48	49.7	2.51701	2.65656	14.2065	8.35125e-46	2.15442e-45	1.68633e-46	TRUE
miR-72	284.48	49.7	2.51701	2.65656	14.2065	8.35125e-46	2.15442e-45	1.68633e-46	TRUE
miR-31a	284.48	49.7	2.51701	2.65656	14.2065	8.35125e-46	2.15442e-45	1.68633e-46	TRUE
miR-18a-3p	192.44	32.3	2.5748	2.71435	11.8197	3.08863e-32	6.97514e-32	5.46801e-33	TRUE
miR-31-5p	284.48	47.21	2.59116	2.73071	14.4166	4.06961e-47	1.05439e-46	8.2834e-48	TRUE
miR-9-3p	82	12.42	2.72296	2.86251	7.93041	2.1843e-15	4.27308e-15	3.3562e-16	TRUE
miR-223	1159.69	164.01	2.82188	2.96144	30.3299	4.62405e-202	2.27417e-201	1.76596e-202	TRUE
miR-96-5p	93.71	12.42	2.91554	3.05509	8.75115	2.11182e-18	4.28168e-18	3.34599e-19	TRUE
miR-96	93.71	12.42	2.91554	3.05509	8.75115	2.11182e-18	4.28168e-18	3.34599e-19	TRUE
miR-18a-5p	968.91	121.76	2.99232	3.13187	28.4654	3.14454e-178	1.49157e-177	1.15294e-178	TRUE
miR-18	968.91	121.76	2.99232	3.13187	28.4654	3.14454e-178	1.49157e-177	1.15294e-178	TRUE
miR-18a	968.91	121.76	2.99232	3.13187	28.4654	3.14454e-178	1.49157e-177	1.15294e-178	TRUE
miR-725	20.08	2.48	3.01735	3.1569	4.11272	3.91028e-05	6.47734e-05	5.08767e-06	TRUE
miR-142-3p	1226.62	149.1	3.04034	3.17989	32.2496	3.56128e-228	1.81078e-227	1.40726e-228	TRUE
miR-142a-3p	1226.62	149.1	3.04034	3.17989	32.2496	3.56128e-228	1.81078e-227	1.40726e-228	TRUE
miR-3964	21.75	2.48	3.1326	3.27216	4.34887	1.36843e-05	2.3506e-05	1.84666e-06	TRUE
miR-155-5p	562.27	59.64	3.23691	3.37646	22.4077	3.3098e-111	1.20187e-110	9.37728e-112	TRUE
miR-155	562.27	59.64	3.23691	3.37646	22.4077	3.3098e-111	1.20187e-110	9.37728e-112	TRUE
miR-20b	46.86	4.97	3.23704	3.37659	6.46893	9.86984e-11	1.82309e-10	1.4313e-11	TRUE
miR-183-5p	3059.03	255.95	3.57914	3.71869	54.2491	0	0	0	TRUE
miR-301b-3p	592.39	44.73	3.72723	3.86678	24.1945	2.54234e-129	9.62245e-129	7.55951e-130	TRUE
miR-122-5p	510.4	37.27	3.77554	3.91509	22.5489	1.37806e-112	5.09203e-112	3.96206e-113	TRUE
miR-122	510.4	37.27	3.77554	3.91509	22.5489	1.37806e-112	5.09203e-112	3.96206e-113	TRUE
miR-122a-5p	510.4	37.27	3.77554	3.91509	22.5489	1.37806e-112	5.09203e-112	3.96206e-113	TRUE
miR-3968	40.16	2.48	4.01735	4.1569	6.44014	1.19364e-10	2.2024e-10	1.73023e-11	TRUE
miR-18b-5p	82	4.97	4.04431	4.18386	9.219	2.99877e-20	6.21022e-20	4.86087e-21	TRUE
miR-18b	82	4.97	4.04431	4.18386	9.219	2.99877e-20	6.21022e-20	4.86087e-21	TRUE
miR-18-5p	82	4.97	4.04431	4.18386	9.219	2.99877e-20	6.21022e-20	4.86087e-21	TRUE
miR-182-5p	27696.9	1518.3	4.1892	4.32875	170.961	0	0	0	TRUE
miR-301c	605.78	29.82	4.34444	4.48399	25.4939	2.30636e-143	9.47557e-143	7.43323e-144	TRUE
miR-301	605.78	29.82	4.34444	4.48399	25.4939	2.30636e-143	9.47557e-143	7.43323e-144	TRUE
miR-19a-5p	1245.03	59.64	4.38376	4.52331	36.6185	1.4508e-293	9.38557e-293	7.3508e-294	TRUE
miR-263a-5p	11.71	0	4.54967	4.68922	3.57723	0.000347255	0.000550607	4.32563e-05	TRUE
miR-129a-5p	311.26	12.42	4.64738	4.78694	18.5111	1.67888e-76	5.23911e-76	4.07808e-77	TRUE
miR-129	311.26	12.42	4.64738	4.78694	18.5111	1.67888e-76	5.23911e-76	4.07808e-77	TRUE
miR-129-5p	311.26	12.42	4.64738	4.78694	18.5111	1.67888e-76	5.23911e-76	4.07808e-77	TRUE
miR-129b-5p	311.26	12.42	4.64738	4.78694	18.5111	1.67888e-76	5.23911e-76	4.07808e-77	TRUE
miR-129a	311.26	12.42	4.64738	4.78694	18.5111	1.67888e-76	5.23911e-76	4.07808e-77	TRUE
miR-129b	311.26	12.42	4.64738	4.78694	18.5111	1.67888e-76	5.23911e-76	4.07808e-77	TRUE
miR-18c	65.26	2.48	4.71779	4.85734	8.49645	1.95478e-17	3.89105e-17	3.05613e-18	TRUE
miR-129b-3p	158.98	4.97	4.99946	5.13901	13.3619	1.00946e-40	2.49472e-40	1.95242e-41	TRUE
miR-129-3p	158.98	4.97	4.99946	5.13901	13.3619	1.00946e-40	2.49472e-40	1.95242e-41	TRUE
miR-129-2-3p	158.98	4.97	4.99946	5.13901	13.3619	1.00946e-40	2.49472e-40	1.95242e-41	TRUE
miR-129a-3p	158.98	4.97	4.99946	5.13901	13.3619	1.00946e-40	2.49472e-40	1.95242e-41	TRUE
miR-129-1-3p	158.98	4.97	4.99946	5.13901	13.3619	1.00946e-40	2.49472e-40	1.95242e-41	TRUE
miR-29d	102.08	2.48	5.36322	5.50277	10.7645	5.06378e-27	1.10902e-26	8.7126e-28	TRUE
miR-29-3p	28.45	0	5.83036	5.96991	5.68585	1.30166e-08	2.32568e-08	1.82592e-09	TRUE
miR-727-5p	547.21	7.45	6.19871	6.33826	24.8378	3.50697e-136	1.35665e-135	1.06482e-136	TRUE
miR-727-3p	1584.74	4.97	8.31678	8.45634	39.0684	0	0	0	TRUE
